# Supplementary material for: Pericyte signaling via soluble guanylate cyclase shapes the vascular niche and microenvironment of tumors
Source: EMBO J. 2024 Mar 25;43(8):7. doi: 10.1038/s44318-024-00078-5 (PMC11021551; doi:10.1038/s44318-024-00078-5)
Supplement: Supplementary file 2 — Source data Fig. 1 [file 44318_2024_78_MOESM2_ESM.zip]

Archive with 56 entries (50 files):
- Figure 1/
- Figure 1/1B.xlsx
- Figure 1/._.DS_Store
- Figure 1/.DS_Store
- Figure 1/1D.xlsx
- Figure 1/1H/
- Figure 1/1F/
- Figure 1/1G/
- Figure 1/1E/
- Figure 1/1C/
- Figure 1/1H/sGCCtr-4.tif
- Figure 1/1H/sGCCtr-3.tif
- Figure 1/1H/sGCCtr-2.tif
- Figure 1/1H/sGCCtr-1.tif
- Figure 1/1H/1H.xlsx
- Figure 1/1H/sGC╬öPC-4.tif
- Figure 1/1H/sGC╬öPC-1.tif
- Figure 1/1H/sGC╬öPC-2.tif
- Figure 1/1H/sGC╬öPC-3.tif
- Figure 1/1F/sGCCtr-4.tif
- Figure 1/1F/sGCCtr-3.tif
- Figure 1/1F/sGCCtr-2.tif
- Figure 1/1F/sGCCtr-1.tif
- Figure 1/1F/sGC╬öPC-4.tif
- Figure 1/1F/sGC╬öPC-1.tif
- Figure 1/1F/sGC╬öPC-2.tif
- Figure 1/1F/sGC╬öPC-3.tif
- Figure 1/1F/1F.xlsx
- Figure 1/1G/sGCCtr-3.tif
- Figure 1/1G/sGCCtr-2.tif
- Figure 1/1G/sGCCtr-1.tif
- Figure 1/1G/sGC╬öPC-1.tif
- Figure 1/1G/sGC╬öPC-2.tif
- Figure 1/1G/sGC╬öPC-3.tif
- Figure 1/1G/1G.xlsx
- Figure 1/1E/hypoxyprobe ct1399_405_40um_Zyla_488_561 Zyla 40um_640 Zyla_40um_ZJ Liver 40x water_16.34_005.tif
- Figure 1/1E/hypoxyprobe ct1399_405_40um_Zyla_488_561 Zyla 40um_640 Zyla_40um_ZJ Liver 40x water_16.34_002.tif
- Figure 1/1E/hypoxyprobe ct1399_405_40um_Zyla_488_561 Zyla 40um_640 Zyla_40um_ZJ Liver 40x water_16.34_003.tif
- Figure 1/1E/1E.xlsx
- Figure 1/1E/hypoxyprobe ko1381-1_405_40um_Zyla_488_561 Zyla 40um_640 Zyla_40um_ZJ Liver 40x water_15.45_001.tif
- Figure 1/1E/hypoxyprobe ko1381-1_405_40um_Zyla_488_561 Zyla 40um_640 Zyla_40um_ZJ Liver 40x water_15.45_002.tif
- Figure 1/1E/hypoxyprobe ko1381-1_405_40um_Zyla_488_561 Zyla 40um_640 Zyla_40um_ZJ Liver 40x water_15.45_006.tif
- Figure 1/1C/sGCCtr-5.tif
- Figure 1/1C/sGCCtr-4.tif
- Figure 1/1C/sGCCtr-6.tif
- Figure 1/1C/sGCCtr-7.tif
- Figure 1/1C/sGCCtr-3.tif
- Figure 1/1C/sGCCtr-2.tif
- Figure 1/1C/sGCCtr-1.tif
- Figure 1/1C/sGC╬öPC-7.tif
- Figure 1/1C/sGC╬öPC-6.tif
- Figure 1/1C/sGC╬öPC-4.tif
- Figure 1/1C/sGC╬öPC-5.tif
- Figure 1/1C/sGC╬öPC-1.tif
- Figure 1/1C/sGC╬öPC-2.tif
- Figure 1/1C/sGC╬öPC-3.tif
