# Supplementary material for: Pericyte signaling via soluble guanylate cyclase shapes the vascular niche and microenvironment of tumors
Source: EMBO J. 2024 Mar 25;43(8):7. doi: 10.1038/s44318-024-00078-5 (PMC11021551; doi:10.1038/s44318-024-00078-5)
Supplement: Supplementary file 2 — Source data Fig. 1 [file 44318_2024_78_MOESM2_ESM.zip › Figure 1/1B.xlsx]

## Sheet: F1 B
Day	sGCCtr
5	35.8555	36.0141	44.904	39.159	64.1656	31.908	24.2286
6	41.6809	39.9029	61.8282	42.013	71.8129	44.5556	35.6048
7	69.1323	66.3791	89.4949	59.8482	74.037	52.9119	69.73
8	97.3245	86.2527	108.409	79.2107	79.3766	72.3516	77.8276
9	127.234	110.434	166.833	114.801	100.578	112.378	118.58
10	157.075	165.385	232.473	215.156	161.209	149.709	153.068
11	227.574	198.42	302.706	259.629	208.448	220.356	202.206
13	377.302	322.62	473.906	472.682	311.908	314.705	262.393
14	489.323	411.065	525.772	579.36	406.505	364.29	353.183
Day	sGCΔPC
5	24.3831	22.4224	22.8074	19.696	27.2384	38.1219	22.4352
6	29.1323	30.5684	25.5664	24.6435	34.5936	29.4319	26.1903
7	51.885	57.531	47.4657	37.9096	51.1758	35.9956	46.6892
8	61.7855	77.4876	58.7568	70.5483	57.5064	63.2522	63.2522
9	90.4699	92.2325	67.9964	78.0273	87.3925	77.4271	84.6947
10	115.258	147.823	85.2389	97.7898	115.294	125.023	128.786
11	137.151	194.026	127.769	130.266	153.208	141.102	162.47
13	259.969	279.38	169.45	214.419	225.537	291.769	251.747
14	308.593	313.67	213.666	250.685	263.007	321.565	274.888
