# Supplementary material for: Pericyte signaling via soluble guanylate cyclase shapes the vascular niche and microenvironment of tumors
Source: EMBO J. 2024 Mar 25;43(8):7. doi: 10.1038/s44318-024-00078-5 (PMC11021551; doi:10.1038/s44318-024-00078-5)
Supplement: Supplementary file 2 — Source data Fig. 1 [file 44318_2024_78_MOESM2_ESM.zip › Figure 1/1D.xlsx]

## Sheet: F1 D
	Sample name	Tumor Weight
	sGCCtr	0.3877
	sGCCtr	0.3757
	sGCCtr	0.286
	sGCCtr	0.5244
	sGCCtr	0.4989
	sGCCtr	0.4303
	sGCCtr	0.5195
	sGCΔPC	0.2107
	sGCΔPC	0.3137
	sGCΔPC	0.267
	sGCΔPC	0.2699
	sGCΔPC	0.3329
	sGCΔPC	0.2779
	sGCΔPC	0.2648
