# Supplementary material for: Pericyte signaling via soluble guanylate cyclase shapes the vascular niche and microenvironment of tumors
Source: EMBO J. 2024 Mar 25;43(8):7. doi: 10.1038/s44318-024-00078-5 (PMC11021551; doi:10.1038/s44318-024-00078-5)
Supplement: Supplementary file 2 — Source data Fig. 1 [file 44318_2024_78_MOESM2_ESM.zip › Figure 1/1H/1H.xlsx]

## Sheet: F1 H
	Hypoxyprobe positive area
	Sample name	Percentage
	sGCCtr	3.87946
	sGCCtr	5.52064
	sGCCtr	7.02481
	sGCCtr	8.68899
	sGCCtr	6.51305
	sGCΔPC	18.2835
	sGCΔPC	10.0885
	sGCΔPC	12.2932
	sGCΔPC	8.97559
	sGCΔPC	24.4584
