# Supplementary material for: Pericyte signaling via soluble guanylate cyclase shapes the vascular niche and microenvironment of tumors
Source: EMBO J. 2024 Mar 25;43(8):7. doi: 10.1038/s44318-024-00078-5 (PMC11021551; doi:10.1038/s44318-024-00078-5)
Supplement: Supplementary file 2 — Source data Fig. 1 [file 44318_2024_78_MOESM2_ESM.zip › Figure 1/1F/1F.xlsx]

## Sheet: F1 F
	Desmin+ pericyte coverage
	Sample name	Percentage
	sGCCtr	19.5773
	sGCCtr	18.7043
	sGCCtr	20.5429
	sGCCtr	23.8123
	sGCCtr	21.4058
	sGCΔPC	12.7455
	sGCΔPC	11.3434
	sGCΔPC	13.5351
	sGCΔPC	5.18559
	sGCΔPC	5.22951
