# Supplementary material for: Pericyte signaling via soluble guanylate cyclase shapes the vascular niche and microenvironment of tumors
Source: EMBO J. 2024 Mar 25;43(8):7. doi: 10.1038/s44318-024-00078-5 (PMC11021551; doi:10.1038/s44318-024-00078-5)
Supplement: Supplementary file 2 — Source data Fig. 1 [file 44318_2024_78_MOESM2_ESM.zip › Figure 1/1G/1G.xlsx]

## Sheet: F1 G
	Albumin positive area
	Sample name	Percentage
	sGCCtr	11.1192
	sGCCtr	8.8935
	sGCCtr	12.2508
	sGCCtr	7.9484
	sGCΔPC	15.4742
	sGCΔPC	24.7215
	sGCΔPC	24.9535
