# Supplementary material for: Pericyte signaling via soluble guanylate cyclase shapes the vascular niche and microenvironment of tumors
Source: EMBO J. 2024 Mar 25;43(8):7. doi: 10.1038/s44318-024-00078-5 (PMC11021551; doi:10.1038/s44318-024-00078-5)
Supplement: Supplementary file 2 — Source data Fig. 1 [file 44318_2024_78_MOESM2_ESM.zip › Figure 1/1E/1E.xlsx]

## Sheet: F1 E
	CD31 positive area
	Sample name	Percentage
	sGCCtr	6.54393
	sGCCtr	7.14899
	sGCCtr	8.43101
	sGCCtr	4.88825
	sGCCtr	8.39996
	sGCΔPC	4.6638
	sGCΔPC	5.1363
	sGCΔPC	4.35483
	sGCΔPC	5.72184
	sGCΔPC	5.5863
