# Supplementary material for: Pericyte signaling via soluble guanylate cyclase shapes the vascular niche and microenvironment of tumors
Source: EMBO J. 2024 Mar 25;43(8):7. doi: 10.1038/s44318-024-00078-5 (PMC11021551; doi:10.1038/s44318-024-00078-5)
Supplement: Supplementary file 3 — Source data Fig. 3 [file 44318_2024_78_MOESM3_ESM.zip]

Archive with 43 entries (37 files):
- Figure 3/
- Figure 3/3K/
- Figure 3/3E/
- Figure 3/._.DS_Store
- Figure 3/3D/
- Figure 3/3J/
- Figure 3/.DS_Store
- Figure 3/3F/
- Figure 3/3K/sGCCtr-3.tif
- Figure 3/3K/sGCCtr-2.tif
- Figure 3/3K/sGCCtr-1.tif
- Figure 3/3K/sGC╬öPC-1.tif
- Figure 3/3K/sGC╬öPC-2.tif
- Figure 3/3K/sGC╬öPC-3.tif
- Figure 3/3K/3K.xlsx
- Figure 3/3E/sGCCtr-3.tif
- Figure 3/3E/sGCCtr-2.tif
- Figure 3/3E/sGCCtr-1.tif
- Figure 3/3E/sGC╬öPC-1.tif
- Figure 3/3E/sGC╬öPC-2.tif
- Figure 3/3E/3E.xlsx
- Figure 3/3E/sGC╬öPC-3.tif
- Figure 3/3D/sGCCtr-3.tif
- Figure 3/3D/sGCCtr-2.tif
- Figure 3/3D/sGCCtr-1.tif
- Figure 3/3D/3D.xlsx
- Figure 3/3D/sGC╬öPC-1.tif
- Figure 3/3D/sGC╬öPC-2.tif
- Figure 3/3D/sGC╬öPC-3.tif
- Figure 3/3J/sGCCtr-3.tif
- Figure 3/3J/sGCCtr-2.tif
- Figure 3/3J/sGCCtr-1.tif
- Figure 3/3J/sGC╬öPC-1.tif
- Figure 3/3J/sGC╬öPC-2.tif
- Figure 3/3J/sGC╬öPC-3.tif
- Figure 3/3J/3J.xlsx
- Figure 3/3F/sGCCtr-3.tif
- Figure 3/3F/sGCCtr-2.tif
- Figure 3/3F/sGCCtr-1.tif
- Figure 3/3F/sGC╬öPC-1.tif
- Figure 3/3F/sGC╬öPC-2.tif
- Figure 3/3F/sGC╬öPC-3.tif
- Figure 3/3F/3F.xlsx
