# Supplementary material for: Pericyte signaling via soluble guanylate cyclase shapes the vascular niche and microenvironment of tumors
Source: EMBO J. 2024 Mar 25;43(8):7. doi: 10.1038/s44318-024-00078-5 (PMC11021551; doi:10.1038/s44318-024-00078-5)
Supplement: Supplementary file 3 — Source data Fig. 3 [file 44318_2024_78_MOESM3_ESM.zip › Figure 3/3K/3K.xlsx]

## Sheet: F3 K
	DLL4+ in CD31+ EC
	Sample name	Percentage
	sGCCtr	65.4844
	sGCCtr	56.7924
	sGCCtr	59.8588
	sGCCtr	56.0808
	sGCCtr	58.9442
	sGCCtr	59.818
	sGCCtr	51.8865
	sGCCtr	53.2528
	sGCΔPC	36.3668
	sGCΔPC	51.3721
	sGCΔPC	38.9475
	sGCΔPC	39.2015
	sGCΔPC	41.9203
