# Supplementary material for: Pericyte signaling via soluble guanylate cyclase shapes the vascular niche and microenvironment of tumors
Source: EMBO J. 2024 Mar 25;43(8):7. doi: 10.1038/s44318-024-00078-5 (PMC11021551; doi:10.1038/s44318-024-00078-5)
Supplement: Supplementary file 3 — Source data Fig. 3 [file 44318_2024_78_MOESM3_ESM.zip › Figure 3/3E/3E.xlsx]

## Sheet: F3 E
	eNOS+ in CD31+ EC
	Sample name	Percentage
	sGCCtr	42.6508
	sGCCtr	26.5936
	sGCCtr	54.3753
	sGCCtr	45.4958
	sGCCtr	66.7896
	sGCCtr	39.222
	sGCΔPC	20.1004
	sGCΔPC	3.52306
	sGCΔPC	28.2609
	sGCΔPC	26.4882
	sGCΔPC	23.5712
	sGCΔPC	32.4991
