# Supplementary material for: Pericyte signaling via soluble guanylate cyclase shapes the vascular niche and microenvironment of tumors
Source: EMBO J. 2024 Mar 25;43(8):7. doi: 10.1038/s44318-024-00078-5 (PMC11021551; doi:10.1038/s44318-024-00078-5)
Supplement: Supplementary file 3 — Source data Fig. 3 [file 44318_2024_78_MOESM3_ESM.zip › Figure 3/3D/3D.xlsx]

## Sheet: F3 D
	Tie2+ in CD31+ EC
	Sample name	Percentage
	sGCCtr	60.3754
	sGCCtr	59.8821
	sGCCtr	75.9703
	sGCCtr	54.4809
	sGCCtr	45.6692
	sGCCtr	68.1525
	sGCΔPC	53.5169
	sGCΔPC	46.7503
	sGCΔPC	40.0895
	sGCΔPC	31.6474
	sGCΔPC	57.1618
	sGCΔPC	40.7411
