# Supplementary material for: Pericyte signaling via soluble guanylate cyclase shapes the vascular niche and microenvironment of tumors
Source: EMBO J. 2024 Mar 25;43(8):7. doi: 10.1038/s44318-024-00078-5 (PMC11021551; doi:10.1038/s44318-024-00078-5)
Supplement: Supplementary file 3 — Source data Fig. 3 [file 44318_2024_78_MOESM3_ESM.zip › Figure 3/3J/3J.xlsx]

## Sheet: F3 J
	NOTCH3+ in Desmin+ PC
	Sample name	Percentage
	sGCCtr	73.2857
	sGCCtr	88.1831
	sGCCtr	76.6172
	sGCCtr	85.4613
	sGCCtr	76.7826
	sGCCtr	82.3945
	sGCCtr	72.2217
	sGCCtr	70.7683
	sGCΔPC	50.0104
	sGCΔPC	48.9588
	sGCΔPC	56.8615
	sGCΔPC	43.2156
	sGCΔPC	42.2106
