# Supplementary material for: Pericyte signaling via soluble guanylate cyclase shapes the vascular niche and microenvironment of tumors
Source: EMBO J. 2024 Mar 25;43(8):7. doi: 10.1038/s44318-024-00078-5 (PMC11021551; doi:10.1038/s44318-024-00078-5)
Supplement: Supplementary file 3 — Source data Fig. 3 [file 44318_2024_78_MOESM3_ESM.zip › Figure 3/3F/3F.xlsx]

## Sheet: F3 F
	VEGFR2+ in CD31+ EC
	Sample name	Percentage
	sGCCtr	28.2624
	sGCCtr	38.2749
	sGCCtr	30.2045
	sGCCtr	37.6735
	sGCCtr	13.1262
	sGCCtr	38.3415
	sGCCtr	14.5367
	sGCCtr	17.7417
	sGCΔPC	5.2817
	sGCΔPC	4.54363
	sGCΔPC	6.433
	sGCΔPC	10.5874
	sGCΔPC	3.61239
	sGCΔPC	3.30038
	sGCΔPC	3.28499
	sGCΔPC	3.13963
