# Supplementary material for: Pericyte signaling via soluble guanylate cyclase shapes the vascular niche and microenvironment of tumors
Source: EMBO J. 2024 Mar 25;43(8):7. doi: 10.1038/s44318-024-00078-5 (PMC11021551; doi:10.1038/s44318-024-00078-5)
Supplement: Supplementary file 4 — Source data Fig. 4 [file 44318_2024_78_MOESM4_ESM.zip]

Archive with 12 entries (10 files):
- Figure 4/
- Figure 4/4I.xlsx
- Figure 4/4Q.xlsx
- Figure 4/4O.xlsx
- Figure 4/4J/
- Figure 4/4K.xlsx
- Figure 4/4J/sGCCtr tdTomato-3.tif
- Figure 4/4J/sGC╬öpc tdTomato-2.tif
- Figure 4/4J/sGC╬öpc tdTomato-3.tif
- Figure 4/4J/sGCCtr tdTomato-2.tif
- Figure 4/4J/sGC╬öpc tdTomato-1.tif
- Figure 4/4J/sGCCtr tdTomato-1.tif
