# Supplementary material for: Pericyte signaling via soluble guanylate cyclase shapes the vascular niche and microenvironment of tumors
Source: EMBO J. 2024 Mar 25;43(8):7. doi: 10.1038/s44318-024-00078-5 (PMC11021551; doi:10.1038/s44318-024-00078-5)
Supplement: Supplementary file 4 — Source data Fig. 4 [file 44318_2024_78_MOESM4_ESM.zip › Figure 4/4I.xlsx]

## Sheet: F4 I
				Cell number of CAF
				Cluster-1	Cluster-2	Cluster-3
			sGCCtr	25	143	10
			sGCΔPC	232	194	187
