# Supplementary material for: Pericyte signaling via soluble guanylate cyclase shapes the vascular niche and microenvironment of tumors
Source: EMBO J. 2024 Mar 25;43(8):7. doi: 10.1038/s44318-024-00078-5 (PMC11021551; doi:10.1038/s44318-024-00078-5)
Supplement: Supplementary file 4 — Source data Fig. 4 [file 44318_2024_78_MOESM4_ESM.zip › Figure 4/4Q.xlsx]

## Sheet: F4 Q
			Eng relative mRNA level
			sGCCtr	sGCΔPC
			1.01218	0.441325
			1.21731	0.341711
			0.815477	0.316895
