# Supplementary material for: Pericyte signaling via soluble guanylate cyclase shapes the vascular niche and microenvironment of tumors
Source: EMBO J. 2024 Mar 25;43(8):7. doi: 10.1038/s44318-024-00078-5 (PMC11021551; doi:10.1038/s44318-024-00078-5)
Supplement: Supplementary file 4 — Source data Fig. 4 [file 44318_2024_78_MOESM4_ESM.zip › Figure 4/4O.xlsx]

## Sheet: F4 O
		TGF-β1 in tumor lysate (ng/ml)			TGF-β1 in CD146+ cell supernatant (ng/ml)
		sGCCtr	sGCΔPC		sGCCtr	sGCΔPC
		10.1187	10.0613		0.377373	0.365653
		10.0507	8.07133		0.709291	0.384574
		11.8513	8.14533		0.85566	0.298646
		12.4133	9.25933		0.59826	0.33248
						0.381726
