# Supplementary material for: Pericyte signaling via soluble guanylate cyclase shapes the vascular niche and microenvironment of tumors
Source: EMBO J. 2024 Mar 25;43(8):7. doi: 10.1038/s44318-024-00078-5 (PMC11021551; doi:10.1038/s44318-024-00078-5)
Supplement: Supplementary file 4 — Source data Fig. 4 [file 44318_2024_78_MOESM4_ESM.zip › Figure 4/4K.xlsx]

## Sheet: F4 K
		Cell number of CAF				Cell number of cluster-3 CAF
		Engpos	Engneg			Engpos	Engneg
	sGCCtr	78	100		sGCCtr	2	8
	sGCΔPC	170	443		sGCΔPC	24	163
