# Supplementary material for: Pericyte signaling via soluble guanylate cyclase shapes the vascular niche and microenvironment of tumors
Source: EMBO J. 2024 Mar 25;43(8):7. doi: 10.1038/s44318-024-00078-5 (PMC11021551; doi:10.1038/s44318-024-00078-5)
Supplement: Supplementary file 5 — Source data Fig. 5 [file 44318_2024_78_MOESM5_ESM.zip]

Archive with 6 entries (5 files):
- Figure 5/
- Figure 5/5O.xlsx
- Figure 5/5I.xlsx
- Figure 5/5K.xlsx
- Figure 5/5F.xlsx
- Figure 5/5M.xlsx
