# Supplementary material for: Pericyte signaling via soluble guanylate cyclase shapes the vascular niche and microenvironment of tumors
Source: EMBO J. 2024 Mar 25;43(8):7. doi: 10.1038/s44318-024-00078-5 (PMC11021551; doi:10.1038/s44318-024-00078-5)
Supplement: Supplementary file 5 — Source data Fig. 5 [file 44318_2024_78_MOESM5_ESM.zip › Figure 5/5O.xlsx]

## Sheet: F5 O
Tnf-α relative mRNA level			Il-6 relative mRNA level			Tgfb1 relative mRNA level
Control	ISO-1		Control	ISO-1		Control	ISO-1
0.964571	0.45297		0.927208	0.531702		0.735713	2.92856
0.8615	0.562676		0.905212	0.528575		1.16763	2.35102
1.2034	0.349679		1.19144	0.546677		1.16409	2.59118
Mrc1 relative mRNA level			Arg1 relative mRNA level			Il-10 relative mRNA level
Control	ISO-1		Control	ISO-1		Control	ISO-1
0.930756	1.69203		0.827585	8.60237		0.714258	10.3127
1.36048	1.77959		1.1608	8.7868		1.22693	10.8728
0.789718	1.73526		1.04095	9.40074		1.1411	7.16479
