# Supplementary material for: Pericyte signaling via soluble guanylate cyclase shapes the vascular niche and microenvironment of tumors
Source: EMBO J. 2024 Mar 25;43(8):7. doi: 10.1038/s44318-024-00078-5 (PMC11021551; doi:10.1038/s44318-024-00078-5)
Supplement: Supplementary file 5 — Source data Fig. 5 [file 44318_2024_78_MOESM5_ESM.zip › Figure 5/5I.xlsx]

## Sheet: F5 I
Tnf-α relative mRNA level			Il-6 relative mRNA level			Tgfb1 relative mRNA level
sGCCtr	sGCΔPC		sGCCtr	sGCΔPC		sGCCtr	sGCΔPC
1.04029	2.49865		0.926845	1.85816		1.03414	0.464862
0.96197	2.32018		0.949757	13.266		0.996298	0.500245
1.00073	2.13114		1.14348	1.88882		1.01638	0.403842
	2.77015			1.84103			0.720695
Mrc1 relative mRNA level			Cd163 relative mRNA level			Il-10 relative mRNA level
sGCCtr	sGCΔPC		sGCCtr	sGCΔPC		sGCCtr	sGCΔPC
0.921802	0.778932		1.79412	0.106984		0.782576	0.85238
0.871863	0.731342		0.763863	0.121596		0.959105	0.715789
1.07014	0.60086		0.815868	0.325563		1.36826	0.716313
	0.755589			0.0337794			0.287192
