# Supplementary material for: Pericyte signaling via soluble guanylate cyclase shapes the vascular niche and microenvironment of tumors
Source: EMBO J. 2024 Mar 25;43(8):7. doi: 10.1038/s44318-024-00078-5 (PMC11021551; doi:10.1038/s44318-024-00078-5)
Supplement: Supplementary file 5 — Source data Fig. 5 [file 44318_2024_78_MOESM5_ESM.zip › Figure 5/5K.xlsx]

## Sheet: F5 K
Tnf-α relative mRNA level			Il-6 relative mRNA level			Tgfb1 relative mRNA level
CD105pos	CD105neg		CD105pos	CD105neg		CD105pos	CD105neg
0.948734	2.15612		0.79871	1.44834		1.0886	0.43515
1.1431	1.71923		1.17249	1.36255		1.03316	0.371712
0.922083	1.41636		1.06782	1.97791		0.88913	0.305841
Mrc1 relative mRNA level			Arg1 relative mRNA level			Il-10 relative mRNA level
CD105pos	CD105neg		CD105pos	CD105neg		CD105pos	CD105neg
0.926882	0.0114823		0.968981	0.0178433		0.983708	0.620371
1.11239	0.0106764		1.00403	0.0224816		1.06697	0.602421
0.969883	0.00854329		1.02787	0.0187625		0.952757	0.57988
