# Supplementary material for: Pericyte signaling via soluble guanylate cyclase shapes the vascular niche and microenvironment of tumors
Source: EMBO J. 2024 Mar 25;43(8):7. doi: 10.1038/s44318-024-00078-5 (PMC11021551; doi:10.1038/s44318-024-00078-5)
Supplement: Supplementary file 5 — Source data Fig. 5 [file 44318_2024_78_MOESM5_ESM.zip › Figure 5/5F.xlsx]

## Sheet: F5 F
		Cell number
		M1	M2	Mki67+	Mmp9+
	sGCCtr	1264	1538	248	87
	sGCΔPC	2070	1128	205	144
		Percentage
		M1	M2	Mki67+	Mmp9+
	sGCCtr	40.2933	49.0277	7.90564	2.77335
	sGCΔPC	58.3592	31.8015	5.77953	4.05977
