# Supplementary material for: Pericyte signaling via soluble guanylate cyclase shapes the vascular niche and microenvironment of tumors
Source: EMBO J. 2024 Mar 25;43(8):7. doi: 10.1038/s44318-024-00078-5 (PMC11021551; doi:10.1038/s44318-024-00078-5)
Supplement: Supplementary file 5 — Source data Fig. 5 [file 44318_2024_78_MOESM5_ESM.zip › Figure 5/5M.xlsx]

## Sheet: F5 M
MIF in tumor lysate (ng/ml)			MIF in CD146+ cell supernatant (ng/ml)			MIF in CAF supernatant (ng/ml)
sGCCtr	sGCΔPC		sGCCtr	sGCΔPC		CD105pos	CD105neg
51.09	76.958		10.1528	13.8528		0.435889	4.26714
9.848	78.469		11.6136	12.3861		0.883844	3.42113
62.695	112.447		11.3698	13.2004		1.74363	2.01821
60.174	60.533		12.0607	16.5517
36.272	79.658
