# Supplementary material for: Pericyte signaling via soluble guanylate cyclase shapes the vascular niche and microenvironment of tumors
Source: EMBO J. 2024 Mar 25;43(8):7. doi: 10.1038/s44318-024-00078-5 (PMC11021551; doi:10.1038/s44318-024-00078-5)
Supplement: Supplementary file 6 — Source data Fig. 6 [file 44318_2024_78_MOESM6_ESM.zip]

Archive with 109 entries (104 files):
- Figure 6/
- Figure 6/._.DS_Store
- Figure 6/6I/
- Figure 6/.DS_Store
- Figure 6/6D.xlsx
- Figure 6/6H.xlsx
- Figure 6/6B.xlsx
- Figure 6/6E/
- Figure 6/6K/
- Figure 6/6C/
- Figure 6/6L.xlsx
- Figure 6/6F.xlsx
- Figure 6/6J.xlsx
- Figure 6/6I/ODQ+Vehicle6.tif
- Figure 6/6I/Vehicle+Vehicle-7.tif
- Figure 6/6I/Vehicle+Vehicle-6.tif
- Figure 6/6I/ODQ+Vehicle7.tif
- Figure 6/6I/ODQ+Vehicle5.tif
- Figure 6/6I/Vehicle+Vehicle-4.tif
- Figure 6/6I/ODQ+Vehicle-1.tif
- Figure 6/6I/Vehicle+Vehicle-5.tif
- Figure 6/6I/ODQ+Vehicle4.tif
- Figure 6/6I/Vehicle+Vehicle-1.tif
- Figure 6/6I/ODQ+Vehicle3.tif
- Figure 6/6I/Vehicle+Vehicle-2.tif
- Figure 6/6I/Vehicle+Vehicle-3.tif
- Figure 6/6I/ODQ+Vehicle2.tif
- Figure 6/6I/ODQ+Fruquintinib-3.tif
- Figure 6/6I/ODQ+Fruquintinib-2.tif
- Figure 6/6I/Vehicle+Fruquintinib-8.tif
- Figure 6/6I/ODQ+Fruquintinib-1.tif
- Figure 6/6I/ODQ+Fruquintinib-5.tif
- Figure 6/6I/ODQ+Fruquintinib-4.tif
- Figure 6/6I/ODQ+Fruquintinib-6.tif
- Figure 6/6I/ODQ+Fruquintinib-7.tif
- Figure 6/6I/Vehicle+Fruquintinib-3.tif
- Figure 6/6I/Vehicle+Fruquintinib-2.tif
- Figure 6/6I/Vehicle+Fruquintinib-1.tif
- Figure 6/6I/ODQ+Fruquintinib-8.tif
- Figure 6/6I/Vehicle+Fruquintinib-5.tif
- Figure 6/6I/Vehicle+Fruquintinib-4.tif
- Figure 6/6I/Vehicle+Fruquintinib-6.tif
- Figure 6/6I/Vehicle+Fruquintinib-7.tif
- Figure 6/6I/Vehicle+Vehicle-8.tif
- Figure 6/6I/ODQ+Vehicle8.tif
- Figure 6/6E/sGCCtr+Fruquintinib-Desmin.tif
- Figure 6/6E/sGCCtr+Vehicle-CD31-Zoom in.tif
- Figure 6/6E/sGC╬öpc+Fruquintinib-CD31.tif
- Figure 6/6E/sGC╬öpc+Fruquintinib-CD31-Zoom in.tif
- Figure 6/6E/sGC╬öpc+Vehicle-Desmin-Zoom in.tif
- Figure 6/6E/sGCCtr+Vehicle-Desmin-Zoom in.tif
- Figure 6/6E/sGCCtr+Fruquintinib-CD31-Zoom in.tif
- Figure 6/6E/sGCCtr+Vehicle-Desmin.tif
- Figure 6/6E/sGCCtr+Fruquintinib-Desmin-Zoom in.tif
- Figure 6/6E/sGC╬öpc+Vehicle-CD31-Zoom in.tif
- Figure 6/6E/sGCCtr+Fruquintinib-CD31.tif
- Figure 6/6E/sGC╬öpc+Fruquintinib-Desmin.tif
- Figure 6/6E/sGCCtr+Vehicle-CD31.tif
- Figure 6/6E/sGC╬öpc+Vehicle-CD31.tif
- Figure 6/6E/sGC╬öpc+Fruquintinib-Desmin-Zoom in.tif
- Figure 6/6E/sGC╬öpc+Vehicle-Desmin.tif
- Figure 6/6K/Vehicle+Vehicle-CD31-Zoom in.tif
- Figure 6/6K/Vehicle+Fruquintinib-Desmin-Zoom in.tif
- Figure 6/6K/ODQ+Fruquintinib-CD31.tif
- Figure 6/6K/ODQ+Fruquintinib-Desmin-Zoom in.tif
- Figure 6/6K/ODQ+Fruquintinib-CD31-Zoom in.tif
- Figure 6/6K/Vehicle+Vehicle-Desmin.tif
- Figure 6/6K/Vehicle+Fruquintinib-CD31.tif
- Figure 6/6K/ODQ+Vehicle-desmin-Zoom in.tif
- Figure 6/6K/Vehicle+Vehicle-Desmin-Zoom in.tif
- Figure 6/6K/ODQ+Vehicle-CD31.tif
- Figure 6/6K/Vehicle+Fruquintinib-CD31-Zoom in.tif
- Figure 6/6K/ODQ+Vehicle-CD31-Zoom in.tif
- Figure 6/6K/ODQ+Vehicle-desmin.tif
- Figure 6/6K/ODQ+Fruquintinib-Desmin.tif
- Figure 6/6K/Vehicle+Vehicle-CD31.tif
- Figure 6/6K/Vehicle+Fruquintinib-Desmin.tif
- Figure 6/6C/sGC╬öpc+Fruquintinib-6.tif
- Figure 6/6C/sGC╬öpc+Vehicle-7.tif
- Figure 6/6C/sGC╬öpc+Vehicle-6.tif
- Figure 6/6C/sGC╬öpc+Fruquintinib-7.tif
- Figure 6/6C/sGC╬öpc+Vehicle-4.tif
- Figure 6/6C/sGC╬öpc+Fruquintinib-5.tif
- Figure 6/6C/sGC╬öpc+Fruquintinib-4.tif
- Figure 6/6C/sGC╬öpc+Vehicle-5.tif
- Figure 6/6C/sGCCtr+Fruquintinib-8.tif
- Figure 6/6C/sGC╬öpc+Vehicle-1.tif
- Figure 6/6C/sGC╬öpc+Fruquintinib-1.tif
- Figure 6/6C/sGC╬öpc+Fruquintinib-3.tif
- Figure 6/6C/sGC╬öpc+Vehicle-2.tif
- Figure 6/6C/sGC╬öpc+Vehicle-3.tif
- Figure 6/6C/sGC╬öpc+Fruquintinib-2.tif
- Figure 6/6C/sGCCtr+Vehicle-8.tif
- Figure 6/6C/sGCCtr+Vehicle-4.tif
- Figure 6/6C/sGCCtr+Vehicle-5.tif
- Figure 6/6C/sGCCtr+Vehicle-7.tif
- Figure 6/6C/sGCCtr+Vehicle-6.tif
- Figure 6/6C/sGCCtr+Vehicle-2.tif
- Figure 6/6C/sGCCtr+Vehicle-3.tif
- Figure 6/6C/sGCCtr+Vehicle-1.tif
- Figure 6/6C/sGCCtr+Fruquintinib-7.tif
- Figure 6/6C/sGCCtr+Fruquintinib-6.tif
- Figure 6/6C/sGCCtr+Fruquintinib-4.tif
- Figure 6/6C/sGCCtr+Fruquintinib-5.tif
- Figure 6/6C/sGCCtr+Fruquintinib-1.tif
- Figure 6/6C/sGC╬öpc+Vehicle-8.tif
- Figure 6/6C/sGC╬öpc+Fruquintinib-8.tif
- Figure 6/6C/sGCCtr+Fruquintinib-2.tif
- Figure 6/6C/sGCCtr+Fruquintinib-3.tif
