# Supplementary material for: Pericyte signaling via soluble guanylate cyclase shapes the vascular niche and microenvironment of tumors
Source: EMBO J. 2024 Mar 25;43(8):7. doi: 10.1038/s44318-024-00078-5 (PMC11021551; doi:10.1038/s44318-024-00078-5)
Supplement: Supplementary file 6 — Source data Fig. 6 [file 44318_2024_78_MOESM6_ESM.zip › Figure 6/6D.xlsx]

## Sheet: F6 D
	Sample name	Tumor Weight
	sGCCtr + Vehicle	0.42
	sGCCtr + Vehicle	0.27
	sGCCtr + Vehicle	0.48
	sGCCtr + Vehicle	0.26
	sGCCtr + Vehicle	0.34
	sGCCtr + Vehicle	0.18
	sGCCtr + Vehicle	0.47
	sGCCtr + Vehicle	0.54
	sGCΔPC + Vehicle	0.31
	sGCΔPC + Vehicle	0.26
	sGCΔPC + Vehicle	0.22
	sGCΔPC + Vehicle	0.17
	sGCΔPC + Vehicle	0.23
	sGCΔPC + Vehicle	0.19
	sGCΔPC + Vehicle	0.22
	sGCΔPC + Vehicle	0.23
	sGCCtr + Fruquintinib	0.19
	sGCCtr + Fruquintinib	0.2
	sGCCtr + Fruquintinib	0.16
	sGCCtr + Fruquintinib	0.22
	sGCCtr + Fruquintinib	0.17
	sGCCtr + Fruquintinib	0.33
	sGCCtr + Fruquintinib	0.18
	sGCCtr + Fruquintinib	0.17
	sGCΔPC + Fruquintinib	0.07
	sGCΔPC + Fruquintinib	0.12
	sGCΔPC + Fruquintinib	0.07
	sGCΔPC + Fruquintinib	0.13
	sGCΔPC + Fruquintinib	0.1
	sGCΔPC + Fruquintinib	0.22
	sGCΔPC + Fruquintinib	0.03
	sGCΔPC + Fruquintinib	0.04
