# Supplementary material for: Pericyte signaling via soluble guanylate cyclase shapes the vascular niche and microenvironment of tumors
Source: EMBO J. 2024 Mar 25;43(8):7. doi: 10.1038/s44318-024-00078-5 (PMC11021551; doi:10.1038/s44318-024-00078-5)
Supplement: Supplementary file 6 — Source data Fig. 6 [file 44318_2024_78_MOESM6_ESM.zip › Figure 6/6H.xlsx]

## Sheet: F6 H
Day	Vehicle + Vehicle
6	8.68608	11.5534	8.52748	16.3004	11.8227	10.5456	6.79536	18.6872
7	23.2175	35.5914	25.4826	30.0128	20.9882	20.9882	14.405	28.028
8	63.1052	66.7851	58.251	43.1758	38.5795	52.0652	32.4639	45.0384
9	127.413	137.923	87.3964	77.6007	56.8714	88.4963	68.2218	66.6234
10	237.276	204.381	123.332	125.022	87.4598	118.609	91.142	81.9
11	332.908	264.819	147.888	171.302	125.618	179.202	136.981	117.412
12	569.196	410.742	209.19	260.325	206.126	249.768	193.492	160.983
13	656.381	569.325	326.552	360.672	331.023	338.072	274.805	205.485
14	844.74	747.553	585.37	490.225	410.941	494.699	355.94	276.324
Day	ODQ + Vehicle
6	6.032	10.6142	10.4	5.53696	8.30544	17.0394	12.8887	8.112
7	9.90288	12.6381	18.252	7.04704	9.6278	18.1043	23.6153	10.0672
8	22.9258	15.3062	23.6004	7.04704	24.1898	19.1693	45.7266	15.8036
9	39.494	32.4277	39.312	8.80256	43.2167	20.9524	68.6125	32.7144
10	68.796	53.9157	47.6986	11.05	53.703	24.35	104.233	50.699
11	101.13	106.706	72.4142	17.0555	96.2125	29.939	171.961	73.7214
12	144.716	147.199	114.038	24.35	122.304	34.3699	240.431	124.267
13	224.247	193.978	141.921	33.0387	189.077	41.2984	309.316	164.468
14	316.075	259.626	195.582	41.0836	250.582	54.1195	438.118	242.852
Day	Vehicle + Fruquintinib
6	8.9856	6.79536	6.5702	12.6381	17.4377	11.7515	16.7149	6.24
7	11.05	14.4316	9.3625	19.7018	25.9854	15.0842	37.9642	11.5534
8	13.6135	32.2182	16.0695	34.7249	42.0411	23.9866	60.3057	25.3216
9	20.592	53.9573	19.9888	70.325	61.6991	39.9988	85.7709	44.3019
10	24.4941	89.2663	31.6742	83.8562	111.012	54.5735	106.437	82.134
11	37.7296	130.329	41.9188	96.4049	156.728	70.6306	154.794	138.765
12	43.551	161.909	73.0829	136.444	227.766	95.7278	209.19	215.879
13	58.6503	197.065	97.8656	171.904	308.308	127.137	297.349	276.515
14	77.8752	235.193	116.574	227.766	411.962	167.964	379.392	380.25
Day	ODQ + Fruquintinib
6	11.4064	7.70224	12.8887	9.425	16.1808	9.75	4.81572	9.49104
7	11.9517	8.68608	13.2678	13.9942	19.9888	10.075	4.81572	10.6142
8	21.3398	11.6813	14.6765	18.4926	23.7837	11.7515	4.81572	16.6182
9	23.569	13.325	17.0555	31.0026	28.028	12.1306	5.78864	30.14
10	33.7896	18.1958	21.9877	46.9625	57.915	13.0458	6.04032	32.0346
11	51.3427	25.8019	26.0489	73.0829	76.6771	13.9942	7.18848	37.0178
12	62.7182	38.4717	39.1534	77.8752	117.975	17.0394	7.488	55.7658
13	76.1597	49.1197	49.828	108.268	139.942	19.8198	9.13952	89.2663
14	100.787	67.8787	77.922	141.916	183.817	29.264	9.13952	124.199
