# Supplementary material for: Pericyte signaling via soluble guanylate cyclase shapes the vascular niche and microenvironment of tumors
Source: EMBO J. 2024 Mar 25;43(8):7. doi: 10.1038/s44318-024-00078-5 (PMC11021551; doi:10.1038/s44318-024-00078-5)
Supplement: Supplementary file 6 — Source data Fig. 6 [file 44318_2024_78_MOESM6_ESM.zip › Figure 6/6B.xlsx]

## Sheet: F6 B
Day	sGCCtr + Vehicle
6	30.4696	41.8835	84.8042	54.3074	61.0105	20.0143	33.1323	53.1462
7	138.209	45.6127	128.322	116.531	106.152	42.5659	95.3042	147.58
8	223.856	102.219	304.288	230.194	188.671	42.8608	197.813	310.641
9	401.964	150.349	356.638	322.019	475.489	76.5429	351.535	378.499
10	530.459	217.547	432.231	588.151	612.347	171.032	538.38	522.062
11	603.073	263.083	609.267	729.65	671.381	247.17	891.982	681.334
12	783.427	343.593	770.601	823.353	750.896	264.367	1086.85	762.749
13	935.405	491.759	800.33	904.911	894.304	295.111	1302.52	1025.69
14	1203.19	524.018	1107.99	1053.34	1069.71	339.251	1435.17	1149.91
Day	sGCΔPC + Vehicle
6	45.1587	83.2812	51.1844	19.929	50.5644	63.8935	29.7101	11.7859
7	87.0252	131.154	73.3824	68.7575	71.8445	84.2943	38.7328	22.9571
8	189.472	168.977	101.384	96.824	92.7118	104.196	44.6183	55.1681
9	287.01	201.941	147.056	126.512	221.755	165.895	85.1766	66.4534
10	345.534	306.407	210.137	169.797	239.894	209.085	107.663	132.176
11	504.741	388.661	280.653	260.125	256.443	245.37	142.167	162.488
12	762.562	432.538	364.514	337.886	307.453	251.925	213.624	196.993
13	928.223	507.841	380.172	356.225	393.927	322.685	240.013	217.715
14	979.349	615.773	455.176	509.096	488.993	372.838	252.066	280.602
Day	sGCCtr + Fruquintinib
6	34.9156	15.5881	63.7817	35.9261	54.7324	34.8899	60.6081	45.6656
7	43.0876	66.0693	83.9972	40.9602	60.2815	38.7491	77.404	60.4278
8	55.9933	123.747	125.73	54.5865	104.282	74.055	111.301	79.4453
9	150.053	186.588	153.165	79.2128	146.835	114.494	171.567	96.8081
10	220.102	303.657	210.006	105.756	328.166	186.88	217.433	131.267
11	246.167	337.265	235.292	113.034	433.476	208.921	246.888	161.969
12	270.123	303.011	287.05	142.321	464.644	256.734	335.618	209.013
13	361.067	421.256	306.487	155.423	598.856	273.114	392.715	223.792
14	468.536	427.713	334.504	159.21	738.007	315.325	450.549	280.105
Day	sGCΔPC + Fruquintinib
6	50.4411	76.9754	31.39	55.4717	30.3528	42.0634	12.7204	28.6061
7	68.8197	105.153	56.2171	77.2097	41.0943	87.5892	14.3222	32.4126
8	82.7928	123.556	74.6652	89.0063	66.9048	145.817	15.3419	35.837
9	87.383	138.657	86.6573	133.233	80.5242	238.686	15.3419	37.5806
10	94.5832	154.254	112.418	160.917	105.176	258.548	15.3419	43.2864
11	108.447	166.158	126.373	209.57	151.276	379.116	15.3419	49.7011
12	115.307	182.467	137.132	236.432	187.088	482.528	15.3419	51.9444
13	144.755	191.131	160.442	243.505	224.82	502.632	15.3419	60.0161
14	149.594	201.18	173.962	297.893	258.645	642.394	15.3419	68.5824
