# Supplementary material for: Pericyte signaling via soluble guanylate cyclase shapes the vascular niche and microenvironment of tumors
Source: EMBO J. 2024 Mar 25;43(8):7. doi: 10.1038/s44318-024-00078-5 (PMC11021551; doi:10.1038/s44318-024-00078-5)
Supplement: Supplementary file 6 — Source data Fig. 6 [file 44318_2024_78_MOESM6_ESM.zip › Figure 6/6L.xlsx]

## Sheet: F6 L
	CD31 positive area			Pericyte coverage			Vessel diameter
	Sample name	Percentage		Sample name	Percentage		Vehicle + Vehicle	ODQ + Vehicle	Vehicle + Fruquintinib	ODQ + Fruquintinib
	Vehicle + Vehicle	6.3992		Vehicle + Vehicle	12.98		33.35	12.55	13.47	40.08
	Vehicle + Vehicle	5.68194		Vehicle + Vehicle	20.1701		13.31	21.2	17.23	18.82
	Vehicle + Vehicle	5.68459		Vehicle + Vehicle	19.6685		24.79	34.4	6.82	15.9
	Vehicle + Vehicle	6.83991		Vehicle + Vehicle	21.0228		15.24	10.68	13.91	14.66
	Vehicle + Vehicle	5.7587		Vehicle + Vehicle	18.4852		10.84	13.13	9.04	17.13
	Vehicle + Vehicle	7.9064		Vehicle + Vehicle	18.5583		11.59	12.09	16.88	10.29
	ODQ + Vehicle	3.83319		ODQ + Vehicle	18.5026		10.26	13.64	8.77	11.96
	ODQ + Vehicle	3.29723		ODQ + Vehicle	15.5344		28.2	7.29	19.46	10.26
	ODQ + Vehicle	5.27698		ODQ + Vehicle	11.5688		21.19	13.42	12.42	15.9
	ODQ + Vehicle	5.37315		ODQ + Vehicle	17.1111		20.46	18.07	14.71	21.76
	ODQ + Vehicle	3.37607		ODQ + Vehicle	14.4826		32.67	10.15	16.16	15.95
	ODQ + Vehicle	3.81849		ODQ + Vehicle	11.6249		14.71	12.59	10.24	12.05
	Vehicle + Fruquintinib	4.26241		Vehicle + Fruquintinib	22.2807		20.21	6	11.08	12.81
	Vehicle + Fruquintinib	4.70065		Vehicle + Fruquintinib	25.5514		18.44	13.35	13.03	11.11
	Vehicle + Fruquintinib	3.95137		Vehicle + Fruquintinib	19.9272		5.46	9.65	60.51	5.39
	Vehicle + Fruquintinib	5.95869		Vehicle + Fruquintinib	21.3385		11.37	9.09	24.7	17.56
	Vehicle + Fruquintinib	5.28609		Vehicle + Fruquintinib	21.4732		11.06	8.96	11.7	19.89
	ODQ + Fruquintinib	2.09361		ODQ + Fruquintinib	23.7564		7.05	16.24	9.94	18.08
	ODQ + Fruquintinib	4.05635		ODQ + Fruquintinib	20.2082		13	9.13	23.87	25.17
	ODQ + Fruquintinib	3.1171		ODQ + Fruquintinib	24.0528		7.25	14.34	9.04	5.71
	ODQ + Fruquintinib	3.03052		ODQ + Fruquintinib	23.0224		20.61	18.55	15.44	9.52
	ODQ + Fruquintinib	3.09172		ODQ + Fruquintinib	24.5113		28.36	11.85	9.35	19.55
							12.65	14.78	25.11	11.45
							8.69	10.81	22.29	8.08
							21.08	12.59	11.45	8.69
							12.76	4.22	27.85	13.03
							15.77	9.57	15.06	9.52
							18.21	22.85	14.06	9.04
							10.36	14.05	9.04	14.48
							40.43	13.09	16.21	13.91
							43.42	13.99	13.27	11.88
							29.38	11.85	10.52	16.19
							45.26	19.56	13.66	10.52
							24.58	7.76	11.45	9.52
							23.91	15.29	9.71	14.47
							14.32	12.07	7.23	9.52
							13.47	20.54	12.54	16.21
							10.86	16.06	20.2	53.3
							9.71	13.51	7.85	33.68
							13	16.43	14.06	28.57
							40.33	33.48	8.89	10.24
							81.22	10.15	10.73	21.02
							17.13	11.76	24.46	18.7
							11.84	18.75	13.59	11.11
							22.89	14.96	13.76	14.71
							24.72	12.86	12.66	7.83
							18.07	7.85	8.19	11.08
							14.51	9.13	14.37	17.23
							13.47	11.96	14.57	13.16
							13.63	13.78	15.44	15.92
							19.31	22.81	7.62	13.38
							15.44	13.78	6.74	16.87
							10.84	7.6	15.36	15.66
							22.1	15.3	20.77	9.52
							10.1	20.38	10.66	21.69
							23.06	13.78	20.75	24.99
							10.03	10.98	8.96	16.16
							13.38	11.01	8.63	12.06
							10.03	12.31	12.05	9.71
							11.45	18.74	11.11	7.05
							14.06	25.34	10.03	14.51
							12.89	11.82	8.19	22.22
							10.86	10.43	20.8	18.86
							9.81	19.76	14.32	19.7
							16.88	17.81	34.08	18.12
							12.12	11.59	27.26	11.46
							18.56	9.72	8.69	11.37
							122.29	13.51	5.96	10.1
							16.91	6.67	12.66	15.9
							9.73	10.75	9.94	15.85
							19.61	4.78	18.29	18.36
							24.1	3.82	9.52	15.11
							11.57	8.36	8.19	30.22
							11.08	8.32	7.35	14.32
							14.9	0.6	9.04	12.36
							10.26	8.12	8.56	20.02
							19.87	4.35	13.74	11.06
							21.29	1.19	7.62	10.54
							12.71	10.56	21.93	14.48
							13.21	23.04	15.81	10.03
							11.7	27.98	13.47	18.12
							12.2	19.25	14.46	16.96
							14.32	19.05	9.64	19.67
							8.96	7.76	31.17	17.97
							9.71	14.09	15.43	18.08
							9.43	12.54	9.71	22.64
							13.54	4.78	12.71	15.2
							6.4	10.15	22.64	12.42
							21.08	13.15	10.36	14.11
							19.14	10.2	19.17	7.85
							17.51	12.42	8.63	12.05
							21.29	14.33	10.66	19.36
							15.43	17.08	10.67	10.52
							16.62	8.55	13.38	17.23
							17.97	22.15	16.31	14.46
							17.88	8.03	17.04	11.45
							16.75	10.15	9.64	11.08
							16.28	10.15	10.26	8.96
							17.47	8.12	6.02	8.69
							11.57	18.44	10.22	12.12
							15.06	15.29	22.36	8.69
							15.66	7.16	16.66	44.43
							12.4	10.76	4.82	20.61
							15.36	8.88	16.21	18.56
							18.83	15.57	15.71	15.55
							13.91	9.57	9.81	14.48
							22.86	13.42	11.11	10.1
							21.99	10.15	9.35	12.71
							15.11	7.19	9.04	15.06
							15.44	6.81	12.05	21.08
							18.92	14.57	10.84	27.95
							12.88	18.16	16.88	23.99
							11.25	15.9	16.44	16.44
							15.11	11.48	13.86	9.52
							29.02	15.29	10.73	12.05
							31.69	8.81	9.52	11.63
							28.8	5.97	18.7	8.43
							44.24	12.82	9.81	7.83
							57.17	15.26	13.74	29.41
							15.2	16.06	24.28	20.24
							18.35	50.87	13.27	21.32
							19.29	11.94	16.54	14.82
							13.25	24.59	8.08	16.39
							11.88	29.4	11.93	20.61
							17.34	27.52	7.67	36.86
							27.69	11.73	8.37	15.44
							30.19	14.75	20.24	15.06
							26.74	11.01	13.87	18.61
							23.89	14.43	21.83	12.12
							15.64	37.27	8.96	18.76
							9.71	30.47	8.56	29.81
							13.86	33.65	23.28	11.43
							9.04	51.29	20.21	14.88
							14.51	12.42	7.33	12.11
							20.75	23.46	11.7	14.1
							18.35	14.38	9.04	9.12
							9.04	9.29	15.07	12.29
							13.97	2.67	19.89	15.24
							13.31	6.67	31.81	12.05
							5.11	14.96	11.7	18.86
							9.64	16.82	17.51	13.91
							7.03	12.18	10.4	15.43
							23.99	11.11	37.93	10.26
							8.89	8.88	16.75	12.93
							13.27	8.96	8.19	12.12
							15.66	10.76	18.56	7.55
							20.02	21.11	16.91	7.85
							10.84	7.19	17.59	16.96
							47.83	15.07	13.54	24.23
							15.2	25.25	9.04	15.63
							18.87	43.65	7.83	14.71
							21.93	31.64	14.66	14.32
							17.54	31.25	22.15	19.43
							12.4	16.24	12.54	35.76
							14.37	19.11	7.05	15.33
							25.56	20.06	8.43	32.77
							26.02	9.63	8.52	17.38
							11.11	12.92	13.47	25.91
							8.37	18.7	10.03	22.29
							7.05	16.63	11.11	46.58
							13.38	38.1	16.04	21.73
							12.81	16.04	14.11	17.51
							11.59	12.82	19.61	19.17
							18.7	16.08	42.19	19.61
							15.66	11.48	14.88	22.9
							8.69	12	13.76	33.76
							18.29	8.88	20.75	24.9
							8.69	9.88	12.42	19.61
							9.37	10.98	17.88	15.36
							13.66	18.19	9.71	22.15
							43.49	16.24	19.28	10.91
							32.38	20.7	24.28	13.59
							16.44	15.63	7.55	11.43
							32.67	8.55	17.97	30.86
							25.06	15.22	8.08	24.46
							24.19	15.77	10.54	13.91
							15.44	15.3	10.78	15.1
							10.52	11.59	9.35	11.25
							9.81	10.31	10.84	9.97
							19.31	21.43	11.11	8.96
							11.46	10.22	9.81	14.01
							16.66	12.69	7.71	18.23
							16.88	13.74	10.78	11.7
							12.12	8.55	7.62	15.36
							15.06	14.35	12.42	17.01
							16.62	7.78	12.4	20.7
							41.54	11.82	12.05	18.76
							28.32	8.81	10.66	14.66
							27.91	6.35	6.49	25.42
							29.41	5.97	16.97	22.89
							15.63	12.78	24.71	17.73
							20.38	9.09	14.91	25.42
							35.19	8.49	12.76	17.12
							17.23	12.42	13	14.51
							33.08	7.78	17.25	8.08
							25.53	10.76	16.88	14.46
							31.26	9.29	14.57	15.71
							11.93	9.44	15.71	20.52
							15.63	14.45	9.35	28.1
							18.76	12.54	12.2	13.27
							21.08	7.97	12.29	13.27
							14.71	12.42	12	9.43
							13.87	6.23	9.41	15.55
							10.54	100.25	10.86	13.75
							11.11	19.88	9.64	17.38
							12.65	19.44	10.24	14.96
							20.38	10.17	10.22	6.49
							18.39	30.12	11.57	10.91
							31.28	21.38	12.42	12.18
							21.32	22.69	13.47	7.25
							21.39	8.55	13.63	19.76
							12.18	11.96	28.24	12.05
							23.73	7.78	12.12	15.9
							17.79	13.09	16.22	13.23
							16.16	25.46	11.45	9.37
							16.27	9.33	12.93	7.05
							14.46	10.68	12.93	10.24
							20.05	41.9	19.21	16.16
							15.43	13.09	13.03	12.54
							12.89	22.66	19.14	5.39
							14.05	13.94	9.71	15.24
							15.06	14.75	17.91	10.54
							12.54	16.51	20.81	26.9
							13.87	16.31	11.51	21.15
							7.28	29.16	11.06	12.2
							11.7	14.53	12.05	17.25
							24.37	10.44	9.41	18.43
							21.7	9.79	7.92	8.96
							19.14	14.09	17.56	17.25
							21.82	21.11	17.25	14.46
							19.46	9.65	19.7	17.38
							23.46	8.44	15.44	21.76
							17.8	10.44	14.82	13.25
							16.91	16.43	8.96	9.35
							19.21	18.27	9.71	20.77
							13.38	16.02	14.06	11.87
							34.13	24.95	12.42	7.45
							35.08	15.1	10.66	14.77
							26.27	26.19	14.58	16.74
							11.87	17.91	11.59	15.2
							11.93	12.18	13.03	12.81
							14.06	7.76	21.3	11.32
							18.35	8.88	28.37	8.89
							20.05	21.9	10.78	10.24
							29.12	12.59	17.51	10.73
							24.28	13.94	14.06	14.82
							26.24	17.22	8.77	22.51
							15.81	31.26	9.64	13.03
							28.42	16.08	20.59	16.74
							26.42	19.77	14.67	14.47
							16.44	21.2	10.29	13.63
							40.62	6.15	15.77	10.36
							15.24	8.69	12	7.83
							10.78	46.22	18.76	10.1
							12.42	55.28	13.74	19.43
							10.73	6.67	26.3	13
							20.06	11.41	11.45	9.04
							10.4	3.82	18.68	16.78
							8.56	16.59	14.48	10.22
							18.91	19.58	11.7	8.96
							19.89	19.74	11.87	7.05
							11.51	10.58	13.27	14.37
							23.06	6	17.8	13.63
							20.38	4.22	17.64	19.43
							12.66	36.1	12.76	29.31
							12.42	8.12	9.94	28.8
							19.29	12.29	10.4	9.52
							7.03	13.78	10.24	14.9
							9.2	36.06	12.11	11.63
							10.24	10.01	11.08	10.24
							12.78	15.67	16.88	12.93
							14.48	22.15	27.28	15.77
							10.31	21.12	9.81	15.81
							25.87	11.47	8.08	11.88
							34.92	18.74	11.11	16.74
							14.06	28.81	14.18	11.43
							11.87	27.6	34.72	15.81
							10.26	17.35	15.92	15.9
							12.36	10.76	15.9	9.2
							10.26	14.24	30.14	12.89
							11.46	17.56	14.28	11.7
							7.83	10.68	22.9	9.66
							8.37	10.75	12.05	10.1
							9.43	8.38	18.23	12.42
							12.54	8.29	11.43	8.77
							7.71	4.66	19.21	15.81
							33.48	4.92	17.47	17.05
							23.46	64.3	9.71	15.77
							19.67	32.53	32.77	8.63
							8.37	17.72	14.48	17.73
							12.76	23.05	14.82	10.52
							20.52	14.24	13.47	13.74
							15.77	22.22	33.87	9.94
							11.43	11.22	13.38	9.66
							19.4	14.34	8.1	8.56
							13.86	9.72	18.32	10.78
							10.24	18.05	14.56	12.71
							10.78	16.99	14.91	6.29
							45.35	8.96	19.05	12.29
							17.23	26.44	18.6	8.39
							12.29	15.67	10.86	8.69
							15.06	20.06	10.36	8.96
							15.81	10.15	12.71	12.05
							14.51	28.31	17.05	6.74
							10.24	32.57	17.14	14.47
							18.12	19.85	13.27	14.57
							15.06	24.88	11.37	10.78
							31.26	18.39	9.64	12.05
							24.58	14.24	17.25	15.66
							31.93	11.94	13.03	9.2
							9.41	15.71	19.22	13.54
							24.1	18.43	14.91	9.35
							16.22	11.96	8.19	10.29
							17.23	8.36	13.86	12.98
							37.99	9.88	13.54	10.24
							27.71	13.92	9.22	8.77
							26.74	12.31	7.92	10.24
							17.89	13.09	4.97	9.97
							9.71	12.01	9.37	11.96
							12.11	11.41	9.66	11.11
							17.47	9.72	16.66	16.39
							12.42	17.91	23.52	9.81
							13.54	13.74	11.11	11.11
							8.96	9.03	18.56	14.56
							8.39	8.88	9.81	14.51
							12.2	11.94	11.51	12.29
							12.18	11.01	9.73	9.06
							12.05	7.19	15.2	13.21
							4.7	30.21	35.79	8.96
							12.2	13.98	20.02	9.04
							18.44	16.51	16.16	8.08
							14.05	16.89	16.04	10.03
							11.84	20.77	11.21	6.02
							14.57	20.31	6.82	7.35
							25.57	11.22	17.38	6.4
							12.42	7.19	22.56	10.24
							12.71	10.13	13.87	12.42
							13.47	10.44	13.33	8.1
							11.59	13.63	11.11	8.1
							10.03	9.63	9.81	7.05
							16.54	10.63	11.51	12.2
							7.28	17.35	14.71	8.63
							12.81	15.22	29.62	9.64
							13.21	10.68	22.15	10.36
							8.19	14.44	10.24	4.86
							10.67	9.03	9.41	6.87
							9.71	11.76	12.98	9.35
							8.69	10.15	7.62	13.54
							24.71	24.51	10.78	7.92
							11.51	15.22	15.24	8.37
							17.34	29.49	24.7	9.2
							17.26	9.27	9.43	15.24
							13.76	8.88	10.1	45.46
							24.25	13.26	12.98	10.26
							12.98	7.29	23.98	18.16
							14.28	8.96	9.97	8.63
							12.05	8.96	18.07	7.03
							7.25	12.76	5.39	10.91
							15.95	8.98	16.62	9.04
							16.21	8.12	8.1	19.46
							7.85	7.55	9.71	12.11
							11.25	8.49	6.87	11.32
							8.96	10.31	10.36	11.25
							9.94	5.14	13.23	9.71
							10.03	11.41	29.14	9.81
							9.41	10.76	15.17	10.52
							17.06	9.11	9.71	14.71
							16.44	12	29.74	5.68
							13.87	8.96	34.29	11.87
							12.42	14.54	32.29	10.78
							8.39	13.04	17.25	11.25
							10.24	6.46	23.56	14.51
							10.24	14.78	7.23	11.59
							14.71	14.05	11.46	9.94
							11.11	10.56	13.38	7.83
							8.19	5.5	10.86	5.68
							8.43	8.98	9.81	8.56
							7.45	21.18	7.85	12.42
							7.03	7.19	19.29	13.74
							8.39	7.65	12.66	8.69
							7.83	10.96	18.32	11.59
							7.35	6.96	17.56	6.52
							10.99	10.15	11.7	17.88
							7.05	8.29	9.81	11.11
							6.82	13.26	11.32	6.49
							9.35	6.57	19.43	7.55
							8.1	29.64	24.37	8.77
							8.1	13.35	13.54	8.39
							7.62	7.76	8.56	15.9
							6.63	8.12	11.45	14.22
							9.81	10.44	14.58	10.36
							7.05	10.43	10.86	10.78
							9.64	8.61	19.95	8.19
							7.55	11.47	26.75	36.65
							16.8	21.71	13.47	31
							8.19	14.77	9.66	19.85
							8.69	12.47	16.22	10.13
							6.87	12.65	21.83	19.05
							7.85	10.13	12.66	17.11
							7.23	12.42	19.88	10.76
							16.62	11.82	15.43	10.22
							29.12	20.33	13.27	7.65
							17.56	19.37	11.84	8.03
							14.91	11.15	18.39	9.11
							20.59	14.75	24.1	18.05
							19.45	13.92	9.41	12.66
							14.05	15.53	9.64	8.96
							11.7	10.81	11.59	10.76
							13.47	14.54	18.91	7.76
							9.71	12.55	25.61	13.22
							17.47	10.81	13.27	14.75
							14.57	11.48	12.36	9.85
							8.1	8.88	22.73	14.93
							15.43	11.01	39.74	14.57
							10.86	13.73	39.53	25.68
							12.54	25.36	32.58	10.81
							9.71	26.73	17.39	9.94
							11.06	9.72	21.82	14.53
							16.04	16.99	26.35	6.59
							13.38	10.17	24.31	11.59
							26.15	13.09	22.36	15.07
							12.81	8.96	25.37	6.23
							9.71	17.41	30.86	15.77
							11.57	6.67	16.21	16.89
							19.62	12.31	12.54	23.31
							13.03	15.57	8.89	16.81
							10.03	20.38	17.05	9.44
							11.51	17.22	15.07	16.99
							11.21	14.19	18.23	11.48
							9.18	11.47	7.83	10.15
							7.25	11.77	12.05	8.61
							8.69	9.65	12.18	9.85
							9.2	25	9.71	13.98
							13.54	11.26	14.48	9.63
							11.08	14.83	12.05	14.78
							11.51	15.12	18.68	11.59
							17.54	11.82	14.32	6.43
							8.04	9.11	60.87	16.51
							8.63	14.57	34.5	11.59
							12.58	16.73	17.56	12.31
							12.36	9.57	10.52	19.1
							10.29	19.1	14.48	13.92
							13.27	14.19	11.45	11.94
							19.73	22.6	19.45	15.63
							18.56	14.96	10.66	12.01
							13.87	20.26	8.1	13.99
							27.07	25.08	14.06	11.94
							17.01	28.57	14.06	13.22
							16.96	10.2	28.43	21.03
							16.45	8.61	10.22	11.48
							15.66	20.2	21.76	13.09
							18.35	8.61	18.32	13.26
							14.05	10.15	14.46	7.65
							11.59	13.63	14.11	9.57
							12.29	8.88	15.64	10.68
							11.59	10.76	15.71	8.12
							8.69	7.19	12.65	10.76
							13.66	9.29	26.57	8.12
							12.36	11.94	20.91	17.63
							12.93	11.41	12.4	9.63
							13.21	5.97	24.28	10.89
							11.51	10.15	12.81	8.36
							8.69	7.85	21.7	10.68
							6.29	8.81	15.95	13.61
							8.96	19.88	24.84	9.09
							16.74	9.57	19.14	12.92
							19.46	6.81	17.05	12.01
							15.36	8.12	12.05	5.97
							10.78	8.44	23.09	11.26
							15.06	23.95	15.43	12.86
							14.88	23.35	8.19	8.29
							16.88	32.88	9.81	9.34
							11.32	34.65	16.28	4.92
							12.18	19.23	15.9	8.88
							22.3	9.72	12.05	9.27
							12.18	13.94	13.21	9.72
							23.44	16.12	7.83	13.35
							15.92	10.76	10.22	7.48
							12.76	18.69	10.54	7.19
							17.8	8.29	15.81	10.98
							13.87	13.35	15.9	6.67
							18.23	19.56	18.91	16.98
							21.08	21.62	9.94	11.22
							7.92	22.47	7.85	13.92
							12.05	10.15	8.43	7.29
							14.51	13.19	9.18	8.29
							14.77	25.78	7.25	17.22
							11.59	17.75	9.64	13.15
							13.21	11.01	12.98	17.75
							41.64	13.74	6.87	14.57
							13.31	10.44	10.29	11.76
							12.71	12.66	17.51	13.42
							9.52	14.75	7.25	13.54
							39.89	8.88	10.52	18.27
							13.87	15.12	75.3	13.99
							16.8	7.55	56	18.59
							20.52	9.94	19.73	23.88
							21.35	12.18	16.88	17.91
							23.28	9.27	12.54	16.63
							22.22	9.55	18.32	9.79
							13.74	8.01	18.39	16.82
							12.71	10.68	12.42	15.76
							8.39	9.27	13.27	15.22
							9.71	6.46	15.81	5.97
							22.94	9.03	13.75	9.63
							16.97	8.69	17.88	15.1
							12.78	14.96	13.03	17.48
							16.39	19.44	10.66	7.29
							10.24	21.73	9.88	12.59
							13.76	8.12	7.25	10.81
							13.21	43.53	7.67	8.55
							12.05	9.63	33.78	11.27
							13.66	5.66	27.11	7.97
							13.47	31.28	12.29	11.26
							10.54	6.09	12.76	11.77
							18.44	6.99	13.74	13.42
							12.89	12.09	9.94	17.91
							17.51	10.15	16.88	19.23
							35.82	15.22	24.25	35.3
							12.4	12.31	12.42	9.27
							9.18	8.88	13	5.34
							11.32	9.29	15.36	8.88
							16.21	6.57	11.21	7.65
							12.98	11.59	13.47	10.63
							15.66	7.16	10.66	8.44
							13.21	12.86	11.25	9.88
							15.81	30.7	12.93	10.96
							25.31	8.36	10.66	13.74
							11.11	16.89	11.25	13.63
							10.84	12.76	12.06	10.44
							9.64	10.76	10.52	18.31
							12.05	7.76	13.21	9.63
							11.59	19.52	24.7	11.94
							8.43	20.72	9.04	16.91
							16.21	17.75	9.2	10.13
							12.2	17.41	28.32	8.55
							14.37	19.56	14.48	12.69
							13.21	15.35	8.69	24.83
							6.4	9.57	24.84	15.07
							11.06	6.96	9.88	10.15
							14.1	9.85	11.88	28.61
							7.71	13.51	16.8	9.13
							7.05	13.51	10.29	14.53
							10.26	27.34	7.05	14.05
							9.52	10.75	23.18	11.01
							9.35	13.09	12.06	13.54
							13.23	15.76	8.19	7.55
							13.47	13.19	7.25	15.22
							11.21	17.72	9.73	12.86
							10.52	12.31	7.03	13.35
							11.45	11.82	16.78	10.27
							11.87	7.38	13.47	12.18
							10.03	10.76	17.64	13.09
							10.66	10.89	15.39	8.29
							12.2	9.27	11.21	13.99
							11.06	8.38	14.96	15.29
							12.42	9.55	40.96	7.19
							9.41	8.36	7.83	8.29
							8.37	17.89	10.24	5.14
							7.25	13.26	7.85	7.78
							13.87	10.13	17.64	7.55
							10.86	18.65	11.57	9.44
							9.81	16.39	8.96	10.13
							13.47	8.12	11.46	8.44
							12.4	5.37	11.88	10.75
							15.17	7.26	11.84	6.15
							11.11	5.88	56.72	4.78
							15.11	6.99	16.91	13.61
							9.88	7.65	37.08	12.42
							15.39	7.19	10.52	10.43
							15.11	8.69	22.15	6.99
							17.72	5.5	7.23	7.16
							13.63	7.19	30.12	27.14
							15.07	5.88	50.13	13.13
							17.04	7.65	38.04	13.61
							13.75	4.55	8.69	8.81
							12.42	10.63	8.52	11.85
							10.66	14.19	18.67	15.1
							9.43	10.96	11.45	10.56
							14.51	7.76	12.65	9.11
							11.96	5.88	13.33	13.51
							10.54	10.56	10.99	10.15
							12.36	10.15	8.19	7.97
							13.91	15.76	12.98	15.57
							10.52	12.09	6.2	11.77
							12.98	11.53	12.42	19.25
							8.37	19.05	13.25	17.91
							12.76	26.19	8.63	16.16
							5.68	15.76	15.24	8.55
							13.03	18.88	14.88	9.34
							12.05	26.83	10.24	12
							12.05	11.94	17.91	23.22
							9.52	14.97	18.92	15.3
							5.11	14.38	7.25	11.76
							8.69	19.64	12.05	16.98
							7.05	18.27	8.52	12.31
							9.71	15.67	22.51	12.18
							10.66	7.19	16.22	12.69
							13.21	11.47	9.88	13.63
							14.82	18.39	12.18	11.47
							7.83	5.88	13.03	12.92
							8.52	13.35	9.81	11.41
							8.69	6.75	16.87	16.73
							8.52	11.76	9.64	11.33
							9.52	11.22	10.86	10.22
							8.69	7.29	12.29	9.29
							9.06	9.72	12.65	11.59
							10.1	5.97	16.16	12.01
							9.88	7.19	13.21	12.92
							7.67	10.27	7.71	13.78
							15.43	7.19	20.21	31.34
							19.29	10.63	18.82	11.48
							11.06	10.56	33.27	13.22
							9.66	6.23	21.76	17.1
							7.23	15.67	7.62	12.01
							12.58	9.27	9.41	12.78
							13.03	13.51	10.24	8.12
							16.22	9.63	11.06	12.31
							7.05	7.19	17.04	17.64
							8.89	15.29	19.43	16.99
							4.86	14.96	10.26	14.44
							9.2	9.44	14.51	13.92
							7.25	7.85	10.26	27.8
							9.71	10.56	10.24	20.07
							8.56	9.11	34.94	23.88
							5.42	7.48	14.06	21.12
							6.2	10.56	10.91	17.68
							6.4	8.29	14.18	19.25
							11.06	14.64	12.54	26.65
							7.03	12.86	7.71	13.74
							7.71	9.63	45.16	13.54
							11.11	12.89	27.43	16.24
							12.4	9.27	9.71	16.39
							6.74	10.63	9.41	8.44
							10.24	5.97	15.06	16.85
							6.82	16.47	11.32	19.25
							9.97	6.81	8.89	13.94
							10.26	9.03	7.35	14.97
							5.68	3.48	10.84	16.81
							10.26	5.97	11.21	21.31
							10.78	11.01	14.58	9.63
							11.43	7.19	16.27	13.63
							12.42	5.37	8.39	15.76
							10.73	16.63	35.94	13.94
							11.43	13.63	21.82	14.43
							10.36	11.01	8.37	10.75
							10.1	12.31	15.81	8.69
							9.2	8.96	11.84	19.93
							10.78	9.11	12.66	19.56
							10.66	6.35	18.6	14.93
							11.37	10.15	13.47	9.34
							6.4	7.65	26.46	13.19
							7.25	8.01	22.35	12.92
							6.02	12.09	26.51	18
							9.64	11.94	9.41	13.92
							6.02	8.98	7.28	10.68
							9.81	14.53	8.46	11.76
							8.37	8.61	6.2	13.51
							7.28	12.09	11.21	12.86
							12.05	19.71	15.39	17.31
							5.11	16.39	20.45	8.96
							10.29	8.96	9.73	8.81
							8.63	9.63	8.63	11.26
							10.86	10.58	42.37	15.63
							12.05	6.15	24.58	15.52
							9.41	8.03	14.06	14.35
							11.06	15.9	31.01	10.68
							9.41	11.77	24.1	17.68
							7.28	9.79	15.25	17.72
							8.19	10.17	17.26	14.44
							9.41	8.88	22.64	16.91
							6.82	11.26	11.08	12
							9.35	14.53	7.62	11.94
							9.04	11.59	12.18	7.19
							7.05	13.51	40.65	5.97
							7.33	11.59	46.49	7.78
							6.63	15.29	13.66	7.78
							6.52	12.59	45.22	6.35
							6.87	13.09	11.87	11.82
							7.83	14.45	11.87	7.85
							9.12	13.42	18.05	10.27
							8.43	14.24	10.73	6.35
							14.96	13.54	14.56	3.04
							14.96	13.63	16.75	4.66
							14.46	11.59	11.59	7.65
							8.56	9.72	42.31	4.78
							9.52	17.81	15.63	4.18
							7.33	8.32	27.53	11.47
							7.03	7.78	8.52	25.72
							21.59	12.82	6.14	12.76
							9.22	18.16	9.22	20.89
							6.49	10.76	14.56	7.65
							7.25	26.6	24.1	10.63
							7.55	13.35	13.21	22.81
							18.12	18.39	13.97	18.16
							9.06	14.93	11.7	33.18
							26.9	14.45	13.31	11.59
							14.06	8.55	10.26	13.74
							5.55	11.53	12.11	17.72
							8.69	5.63	9.06	12.66
							8.39	8.29	15.33	11.01
							5.55	12.82	13.21	25.72
							8.08	8.03	8.1	20.69
							5.68	8.29	43	17.1
							8.63	8.01	17.72	17.41
							10.86	12.47	68.01	19.88
							8.08	12.31	26.27	11.94
							10.91	2.67	14.96	10.68
							10.03	5.14	20.88	8.98
							6.52	4.31	13.75	8.61
							4.82	6.96	22.22	14.33
							7.33	3.58	64.01	13.11
							5.18	4.81	17.13	11.48
							10.29	2.99	49.52	13.63
							6.49	5.14	22.58	17.1
							6.29	9.44	30.25	12.29
							8.1	13.63	8.96	13.94
							6.87	9.85	10.52	15.3
							7.55	5.41	9.64	10.81
							5.96	8.01	12.42	17.19
							8.43	7.16	13.23	8.49
							19.22	16.13	33.79	12.25
							14.1	4.55	5.42	9.44
							9.37	8.12	24.82	13.92
							14.32	6.35	29.47	16.3
							9.41	5.88	16.96	10.17
							8.19	9.27	13.87	19.04
							11.11	6.96	18.7	11.59
							9.81	8.61	10.22	8.49
							7.25	8.29	17.97	10.2
							8.96	8.32	11.08	12.01
							8.19	8.61	10.36	18.44
							7.33	10.63	14.05	9.72
							10.26	9.13	14.32	23.9
							8.04	13.63	13.91	26.51
							13.66	7.6	10.54	14.35
							11.84	7.19	23.91	12.59
							14.05	6.96	8.77	19.25
							13.74	14.93	8.89	7.97
							11.87	12.55	9.81	15.1
							9.97	11.96	19.14	19.27
							10.52	9.27	10.86	14.35
							8.04	6.23	11.11	16.59
							8.39	6.75	19.21	13.15
							7.83	9.94	13.47	11.47
							9.37	10.43	13.54	12.18
							11.51	10.17	17.13	7.26
							6.4	8.29	12.81	12.92
							5.93	11.59	17.38	12.92
							10.86	12.78	14.06	10.2
							9.97	11.53	10.24	13.09
							12.2	10.76	11.7	12.18
							9.52	6.46	50.18	12.89
							10.24	4.81	32.11	11.26
							14.91	14.09	11.87	13.61
							9.04	8.29	10.26	9.65
							10.86	9.33	18.61	10.76
							8.04	9.11	12.65	17.81
							5.39	10.58	12.66	13.78
							7.62	13.47	13.33	11.26
							12.42	10.43	11.63	10.96
							6.82	13.92	16.19	10.2
							8.52	12.42	8.96	10.68
							11.51	11.94	11.57	7.97
							10.22	14.24	17.39	8.32
							7.55	10.76	23.73	10.56
							5.93	10.43	14.05	11.01
							6.14	9.72	13.21	9.34
							6.4	9.88	9.71	8.96
							9.35	8.81	9.41	2.39
							9.35	7.26	14.96	9.33
							8.19	27.29	28.22	13.85
							9.94	13.15	14.37	9.44
							9.2	10.75	10.91	8.55
							13.54	6	27.8	10.43
							8.08	35.24	19.51	7.19
							8.52	5.97	13.21	8.01
							9.35	14.05	14.91	2.39
							9.04	10.76	20.77	13.64
							10.22	14.35	10.22	5.07
							10.31	13.04	10.52	14.53
							9.73	7.65	15.06	8.88
							9.04	14.34	12.05	12.59
							9.12	12.59	10.22	6.99
							6.49	8.44	12.11	8.29
							9.94	17.1	20.02	15.03
							8.19	13.61	10.52	10.75
							4.39	9.33	11.08	12.31
							10.78	19.76	7.62	12.66
							6.02	8.03	7.83	5.34
							9.81	15.07	9.73	10.68
							10.1	13.26	5.55	5.34
							8.69	8.32	8.19	14.19
							5.68	10.96	7.92	6.81
							8.1	5.88	8.19	7.48
							9.94	7.85	15.81	5.97
							14.18	6.81	13.54	8.03
							12.93	5.63	19.7	9.34
							6.74	12.59	21.37	17.75
							7.71	11.59	14.88	32.48
							7.55	10.43	17.8	15.76
							7.45	13.74	12.05	23.55
							8.19	12.31	9.81	19.78
							6.02	13.54	12.12	33.37
							6.52	12.65	12.2	12.42
							7.35	17.39	16.31	22.97
							11.11	9.88	10.22	17.48
							9.71	10.43	17.06	24.35
							8.89	24	12.2	12.54
							12.42	9.85	11.11	3.82
							11.45	7.65	13.63	11.48
							11.7	8.55	9.88	10.15
							8.19	7.55	11.37	9.79
							6.74	8.61	7.83	34.78
							9.2	6.43	11.06	12.66
							7.33	32.57	9.64	13.09
							6.63	28.82	10.03	14.64
							10.22	17.96	15.06	13.94
							9.64	5.63	23.14	17.63
							7.45	17.91	10.67	11.85
							8.39	9.27	12.42	14.75
							10.78	11.94	12.29	9.09
							9.52	13.78	14.9	13.42
							6.82	18.75	9.04	19.71
							6.4	6	11.57	24.48
							8.08	19.85	18.71	25.7
							5.93	12	11.32	16.39
							5.15	8.69	11.08	20.4
							17.91	11.94	10.78	20.27
							12.2	5.63	10.67	10.43
							16.21	10.43	6.82	17.75
							9.22	20.83	8.39	14.93
							11.88	16.98	9.71	17.72
							7.83	10.56	9.81	14.53
							13.38	4.81	20.77	13.54
							9.81	8.88	27.5	16.89
							5.46	12	13.38	14.97
							8.89	13.42	14.57	17.41
							14.88	10.63	19.43	12.92
							8.37	10.2	13.47	13.98
							7.62	22.94	12.2	16.16
							20.73	19.42	13.23	13.92
							21.39	13.11	9.81	16.02
							12.12	14.44	8.69	14.96
							8.56	15.41	14.96	9.94
							9.2	21.12	11.63	12.42
							9.88	20.27	12.71	25.19
							7.33	7.16	24.52	7.16
							13.54	14.43	12.54	12.92
							17.23	8.44	19.96	13.09
							15.43	6.96	27.64	24.48
							11.08	9.85	15.06	14.57
							5.39	9.11	15.43	9.63
							12.42	14.33	18.7	11.01
							25.87	11.76	36.91	12.31
							20.2	10.15	25.76	13.92
							14.96	12.01	21.37	21.7
							16.31	9.34	18.23	10.15
							10.78	6.57	13.03	13.54
							28.98	15.3	11.7	11.96
							31.24	3.22	11.32	15.52
							12.2	8.96	20.59	13.74
							16.39	7.48	12.29	10.63
							14.77	3.63	18.56	10.15
							13.54	3.82	11.08	15.67
							20.38	5.97	9.81	10.98
							17.39	9.44	13.75	8.12
							21.59	10.31	7.03	10.17
							20.38	5.5	9.71	9.65
							22.42	21.1	8.96	12.42
							12.42	7.76	28.87	12.66
							20.24	13.42	20.13	5.63
							20.91	7.76	10.54	10.98
							14.47	10.43	12.05	11.47
							14.22	3.58	14.88	9.33
							10.66	6.46	13.38	7.19
							15.55	7.29	20.02	7.19
							19.14	8.44	21.16	7.85
							11.7	4.81	16.87	22.02
							21.02	4.78	24.82	11.36
							14.01	9.09	14.67	10.43
							17.54	9.57	9.81	63.17
							18.21	10.13	6.65	35.71
							24.1	1.19	16.31	25.33
							12.05	8.12	13.47	13.11
							20.49	4.81	27.82	17.39
							11.7	11.26	19.67	12.78
							12.36	8.61	15.07	8.81
							18.32	10.68	13.33	12.31
							11.43	6.75	12.05	11.76
							20.59	6.46	14.28	12.86
							13.54	6.99	12.06	15.1
							24.28	5.88	16.74	11.41
							10.36	6.57	10.22	13.09
							12.42	3.04	43.1	10.13
							21.19	3.22	29.14	11.15
							23.74	3.82	63.25	9.72
							9.52	10.76	22.64	12.55
							22.9	6.46	25.16	19.23
							14.32	6	16.27	35.55
							18.44	2.99	32.36	11.59
							7.83	7.19	12.81	14.83
							13.21	3.22	18.67	14.96
							9.2	8.12	14.06	13.54
							7.71	5.63	56.59	13.92
							8.89	2.99	55.61	14.24
							14.57	6.67	22.32	19.85
							11.08	4.22	24.1	15.63
							12.18	7.48	23.62	12.69
							10.52	4.35	29.07	41.19
							8.08	6.59	19.43	32
							11.84	8.61	18.21	17.72
							11.7	8.88	17.01	20.28
							17.97	5.66	30.5	8.03
							15.85	8.01	16.45	35.44
							8.1	2.39	18.67	26.66
							23.49	8.69	19.02	36.06
							43.74	6.43	19.31	14.33
							15.85	8.29	17.47	11.01
							14.05	5.63	18.61	27.23
							13.31	8.12	14.46	21.03
							8.19	6.15	14.71	28.48
							10.24	8.12	24.25	12.86
							21.83	12.31	17.88	12.29
							23.91	4.22	20.48	7.76
							40.74	3.04	12.89	8.81
							13.21	3.48	16.54	15.57
							17.51	3.48	9.66	18.19
							21.72	2.67	17.25	30.05
							13.21	3.38	11.96	10.27
							10.29	4.81	12.4	7.26
							9.94	2.99	14.32	14.57
							18.71	2.39	11.11	7.21
							12.11	1.79	15.92	10.76
							26.94	5.41	14.1	21.1
							17.8	20.2	28.92	11.26
							22.61	19.49	19.51	11.41
							7.33	12.55	15.1	39.76
							11.7	21.49	19.62	13.15
							18.48	11.48	17.54	31.38
							42.17	14.53	9.2	27.57
							11.06	10.63	10.24	16.51
							14.06	12.59	20.25	27.6
							14.82	25.92	26.15	16.89
							19.22	13.51	9.12	16.47
							12.89	18.07	8.77	9.44
							12.89	16.08	17.04	15.12
							16.62	7.21	9.2	17.1
							15.1	10.68	14.66	7.78
							15.33	12.31	9.04	11.62
							12.89	9.34	10.26	17.63
							11.11	35.91	10.66	11.34
							16.37	61.98	15.49	15.93
							18.07	44.18	13.86	72.6
							16.88	39.84	17.88	21.03
							15.24	7.48	9.52	40.57
							19.29	7.78	9.64	39.75
							15.39	10.13	12.71	20.33
							11.45	18.07	12.42	20.33
							10.86	16.12	19.05	19.64
							15.81	14.94	10.78	22.81
							9.81	15.67	12.11	14.57
							10.03	10.13	9.64	21.73
							8.43	7.78	18.67	17.73
							29.07	3.78	13.33	12
							21.76	8.36	11.88	15.07
							10.1	18.65	10.84	13.47
							12.98	27.85	14.11	10.76
							4.86	12.31	11.59	7.29
							7.33	12.47	15.33	9.33
							8.69	10.81	14.11	7.19
							23.25	103.56	9.18	13.61
							29.62	17.64	10.54	34.81
							28.98	18.44	8.69	20.61
							10.86	8.29	6.4	16.59
							16.28	12.65	9.41	19.05
							17.88	7.78	16.45	13.78
							13.27	27.52	20.49	11.41
							9.04	8.44	15.1	18.43
							16.87	15.76	12.36	13.54
							13.74	26.43	21.37	48.89
							14.46	16.89	9.64	46.19
							3.66	9.85	6.52	25.11
							10.91	6	5.93	13.99
							16.66	7.6	9.88	10.68
							11.11	10.43	30.41	16.56
							10.24	15.53	13.59	16.43
							7.35	5.34	22.09	11.76
							12.05	10.56	16.78	7.48
							14.57	15.93	9.04	7.6
							13.03	10.76	12.05	8.29
							14.82	8.98	18.23	13.35
							8.69	23.23	11.11	7.55
							14.32	4.81	10.03	15.41
							7.83	9.27	10.26	20.96
							15.1	6.46	11.11	24.03
							14.51	1.19	12.88	21.53
							16.21	15.52	9.94	10.43
							13.47	7.38	16.19	11.01
							16.39	9.79	17.14	8.96
							7.83	9.27	20.2	9.44
							15.24	12	9.94	23.05
							17.05	10.17	12.42	11.59
							13.91	17.41	12.05	14.57
							17.64	7.48	15.24	13.47
							11.84	10.81	12.71	11.26
							17.59	10.76	9.2	9.85
							25.63	14.53	14.57	14.97
							10.22	10.56	10.24	18.74
							9.43	10.44	10.29	18.54
							8.37	6.96	11.84	16.24
							11.51	12.69	9.81	12.01
							12.05	9.29	12.76	10.89
							9.2	5.07	12	18.74
							13.76	5.88	12.81	11.59
							10.73	5.1	10.26	15.9
							6.02	5.5	9.04	16.02
							10.78	13.09	12.54	35.35
							7.28	7.76	10.67	14.45
							18.39	9.11	19.28	14.44
							7.92	8.81	29.38	7.76
							10.84	7.16	8.96	11.26
							19.05	9.63	20.38	11.11
							8.1	10.44	15.1	8.61
							6.02	5.88	16.96	18.39
							12.05	7.19	14.28	37.19
							7.62	15.77	10.24	20.31
							12.05	8.12	11.46	19.49
							9.81	10.22	9.64	15.52
							16.97	11.26	17.38	20.4
							26.4	4.55	16.91	27.66
							23.74	9.63	15.77	21.49
							18.82	11.48	19.29	23.95
							20.45	39.03	22.96	10.96
							21.83	11.76	15.44	10.31
							14.9	7.55	9.52	8.01
							16.44	8.12	8.77	11.76
							23.49	14.19	13.59	12.47
							16.21	8.44	18.7	8.1
							16.88	9.79	13	16.81
							9.52	4.18	7.28	12.01
							16.31	12.92	18.71	8.96
							23.14	7.76	31.52	8.38
							13	8.12	11.88	12.86
							8.96	8.29	16.22	18.85
							13.38	7.6	16.62	14.54
							14.67	7.76	20.73	11.77
							11.59	2.46	13.16	16.39
							13.47	5.5	12.42	11.9
							14.58	11.36	11.59	14.97
							14.28	4.81	13.63	14.38
							11.46	5.97	13.87	15.76
							15.64	4.35	11.37	14.09
							9.73	11.41	17.84	13.42
							14.06	52.28	19.51	12.31
							22.71	59.13	15.06	12.55
							15.39	11.94	21.76	14.44
							16.39	6.67	22.15	12.92
							16.45	8.12	11.51	9.72
							12.98	16.91	10.78	16.06
							33.35	13.04	13.75	10.31
							24.57	16.02	10.29	6.46
							37.74	9.03	22.36	22.51
							13.97	50.16	7.05	16.99
							13.47	14.83	20.45	20.59
							24.46	6.67	8.08	17.1
							12.05	9.85	11.7	21.5
							19.21	19.95	11.11	20.54
							16.88	5.41	11.32	33.35
							31.98	14.93	13.75	26.27
							22.29	33.37	14.9	11.01
							15.63	16.24	7.25	14.93
							22.22	30.96	11.93	18.43
							24.84	12.18	10.52	21.63
							13.63	8.32	9.64	10.01
							15.11	12.89	8.19	14.35
							12.81	8.49	10.86	15.22
							23.27	7.48	8.89	12.78
							10.26	10.15	9.52	14.19
							12.65	12.25	8.69	14.54
							17.06	15.77	9.04	13.42
							20.24	6.35	7.03	10.15
							15.43	7.19	21.35	13.78
							15.43	19.58	32.62	8.44
							18.74	25.83	14.48	18.75
							19.05	1.89	46.26	13.85
							13.21	9.63	33.65	14.24
							19.95	5.63	14.1	10.96
							16.71	1.19	14.06	8.69
							16.91	13.26	20.75	12.31
							13.63	6.75	36.77	13.51
							16.75	5.5	35.07	12.42
							18.07	5.63	11.7	13.92
							12.71	6.43	13.91	9.33
							14.57	15.2	13.23	9.44
							15.39	8.81	18.6	13.35
							5.71	4.66	11.59	12.66
							5.39	12.42	47.05	26.51
							12.06	20.85	53.02	8.81
							16.97	4.22	25.65	11.26
							13.97	9.85	14.18	17.35
							18.91	12.76	18.23	47.54
							23.52	14.24	12.2	27.23
							21.57	9.72	31.42	15.9
							21.22	10.68	14.47	22.73
							9.41	10.76	21.69	19.49
							19.73	4	15.36	21.57
							11.84	4.31	15.06	19.56
							12.98	8.49	17.04	22.02
							51.12	36.42	15.06	9.85
							23.25	23.64	9.43	10.13
							15.63	21	10.78	13.22
							15.85	17.81	14.01	10.44
							17.04	7.76	9.41	18.65
							12.05	13.92	14.1	10.17
							8.39	26.44	20.7	9.55
							18.76	25.92	16.22	12.25
							9.81	14.54	9.81	7.78
							7.25	19.7	14.71	31.33
							10.03	14.15	29.02	25.72
							7.05	13.73	13.47	40.05
							15.06	9.85	12.76	18.23
							11.46	8.44	8.77	13.09
							6.02	14.68	14.66	16.31
							13.33	24.59	11.21	19.56
							6.29	15.52	15.81	27.23
							10.54	6.46	19.05	12.54
							8.19	6.57	11.7	22.44
							11.57	5.97	11.87	19.85
							9.94	2.99	9.41	12.47
							15.66	3.22	12.71	93.99
							17.04	13.73	13.97	29.08
							7.25	10.2	11.57	24.36
							9.66	5.66	9.66	43.73
							6.2	41.51	12.05	21.5
							6.14	30.98	40.77	11.94
							3.61	25.68	14.01	16.81
							9.81	28.86	13.03	16.43
							7.85	18.75	8.77	22.72
							9.04	49.84	12.88	14.34
							5.42	43.53	15.07	10.44
							17.25	14.43	9.71	13.78
							9.73	14.33	7.25	21.63
							8.96	4	17.26	16.98
							10.26	7.19	11.11	27.85
							12.93	9.88	14.66	12.29
							7.03	11.59	18.82	16.24
							9.94	12.59	45.6	9.65
							7.71	9.94	9.06	13.63
							8.1	11.96	12.36	10.17
							4.22	4.81	8.63	16.89
							5.46	8.12	16.96	16.08
							9.04	8.88	15.85	13.51
							3.41	12.01	11.59	11.33
							4.04	15.3	13	18.66
							5.39	13.74	9.18	19.14
							4.82	15.03	12.93	14.75
							6.2	13.74	7.25	21.53
							7.85	14.64	10.1	19.14
							8.08	11.85	13.76	11.22
							13.21	11.26	12.54	10.68
							5.71	13.26	7.71	22.73
							4.82	6.96	9.04	22.02
							3.86	10.56	49.81	10.89
							4.39	13.09	36.27	7.38
							5.39	11.15	28.42	11.59
							3.07	7.26	21.93	12.82
							3.51	7.29	14.57	14.77
							4.82	8.29	17.8	13.47
							4.97	11.73	9.52	13.64
							4.86	2.67	7.33	17.56
							4.97	13.35	28.83	28.86
							3.41	20.38	32.15	15.22
							14.57	9.44	28.42	21.53
							9.71	10.76	15.36	30.69
							10.52	10.15	21.37	29.49
							13.54	13.64	19.4	21.95
							9.94	11.53	20.98	14.97
							8.1	8.29	22.58	41.2
							7.23	8.96	20.02	20.31
							5.11	5.1	39.45	17.32
							30.54	22.47	31.63	60.11
							9.66	6.75	21.29	22.22
							9.71	8.12	20.8	25.06
							26.4	8.2	22.42	13.09
							19.02	6.75	24.94	15.03
							5.93	10.13	13.47	14.44
							8.08	9.44	13.21	13.51
							19.73	4.35	17.06	13.54
							12.66	16.3	10.4	19.45
							10.73	4.31	14.06	14.38
							16.54	25.78	17.25	18.39
							6.63	11.11	14.32	8.12
							14.9	16.24	21.53	16.3
							14.71	18.19	18.76	12.69
							7.05	7.85	12.76	16.08
							10.1	3.63	17.8	13.26
							5.71	10.63	16.31	17.22
							9.2	13.61	15.1	4
							10.86	13.09	9.94	15.63
							7.45	7.55	14.05	14.53
							12.54	7.97	29.76	17.96
							11.51	14.15	12.42	27.61
							9.81	10.2	10.24	12.18
							6.87	22.02	10.84	5.07
							12.05	19.14	22.92	5.14
							5.46	11.36	12.05	11.85
							5.55	11.96	10.78	9.34
							5.18	12.92	25.73	22.69
							4.7	10.17	13.38	13.85
							7.62	8.88	13	20.97
							6.2	11.15	23.25	14.78
							3.07	7.65	32.36	9.63
							16.44	8.38	19.28	14.35
							7.62	8.81	12.98	10.76
							9.12	39.1	6.82	17.39
							7.35	16.98	11.06	21.11
							8.52	10.63	11.88	22.76
							10.1	7.21	11.51	15.57
							9.94	14.83	10.52	8.96
							8.52	15.63	14.51	11.41
							9.41	6.43	20.24	13.92
							16.75	11.41	17.13	13.94
							6.14	10.17	18.71	14.57
							10.24	5.1	10.54	16.82
							16.62	6.75	11.51	14.57
							6.74	15.3	13.75	22.81
							9.88	22.69	7.05	27.1
							11.87	13.26	5.71	23.41
							27	8.01	8.96	11.01
							13.21	4.92	11.57	18.39
							8.1	9.33	8.69	14.38
							8.52	7.21	19.89	12.42
							9.12	9.03	27.71	13.42
							8.19	20.79	13.38	8.88
							7.83	7.97	16.28	14.35
							11.45	9.34	15.81	14.05
							7.71	10.56	11.11	19.49
							13.74	13.09	4.7	11.48
							12.78	18.07	8.43	16.59
							8.19	11.47	8.63	8.29
							13.31	18.97	6.87	16.24
							8.43	11.85	6.52	18.69
							11.32	9.85	10.67	17.96
							11.59	16.73	14.66	21.03
							11.32	13.98	28.39	24.66
							8.63	21.36	13.75	14.57
							8.96	19.88	23.46	19.85
							7.92	9.34	30.12	16.02
							17.14	8.12	26.49	6.46
							8.19	13.09	16.22	10.98
							57.43	15.35	15.9	18.65
							32.42	9.94	5.71	15.9
							9.37	5.1	8.96	12.65
							28	12	10.26	5.5
							12.98	19.85	16.22	6.15
							10.86	19.69	19.28	8.96
							14.58	9.65	9.66	8.49
							54.23	12.25	8.39	9.27
							33.48	17.23	11.37	11.77
							6.74	18.16	19.02	6.43
							5.55	8.88	14.57	8.01
							1.2	14.24	14.32	16.39
							0.6	20.4	17.12	8.12
							3.01	9.88	10.54	17.44
							6.49	11.48	10.78	6.67
							4.86	7.16	41.18	6.59
							8.63	11.96	33.82	20.85
							5.55	12.31	62.65	12.01
							8.19	13.51	45.61	10.68
							8.37	8.29	19.55	8.88
							7.45	13.73	18.56	9.94
							3.41	8.36	5.55	11.59
							8.1	10.22	22.89	7.6
							15.81	17.32	30.49	20.54
							13.74	11.01	41.11	13.92
							10.1	11.77	16.44	11.22
							13.86	16.04	17.56	9.34
							18.43	17.1	17.04	11.94
							9.12	14.35	21.83	17.56
							7.45	13.85	19.88	11.94
							14.66	12.18	20.73	11.59
							16.74	20.89	21.63	23.52
							20.7	13.85	18.82	21.4
							8.63	16.12	8.43	16.73
							10.67	13.42	13.23	21.33
							13.03	9.11	19.89	13.42
							10.52	9.88	12.88	18.2
							10.52	5.5	11.43	18.44
							19.14	5.88	17.73	24.24
							11.7	11.73	17.72	29.9
							13.91	6.09	26.51	19.05
							10.78	13.26	8.69	15.86
							13.33	1.89	18.91	16.81
							13.74	8.03	21.22	21.63
							16.04	16.47	13.21	20.33
							6.52	14.15	17.51	16.3
							16.75	9.33	10.84	16.47
							9.52	7.55	12.2	12.42
							23.87	16.47	24.37	9.79
							16.88	7.65	20.06	15.81
							14.9	19.69	27.82	29.85
							23.18	17.56	14.51	14.97
							6.49	19.04	22.58	23.68
							9.81	9.27	15.43	14.35
							10.22	9.65	8.04	15.35
							9.41	10.43	7.33	19.44
							13.54	11.01	10.26	17.96
							14.51	9.57	27.22	13.63
							13.74	6.59	18.08	13.42
							12.42	2.67	10.86	20.56
							12.2	6.43	7.03	20.85
							9.41	11.41	12.78	14.54
							13.74	7.19	17.25	15.67
							16.74	10.98	16.71	12.18
							5.55	7.38	17.12	5.97
							9.41	15.52	8.96	10.76
							8.63	10.81	12.05	39.43
							21.76	7.19	9.71	56.38
							17.8	12.42	9.41	16.65
							10.36	8.55	8.96	18.27
							18.08	7.21	14.71	19.85
							8.89	8.61	12.4	11.94
							23.56	8.12	9.71	22.51
							11.51	7.55	29.87	16.24
							11.87	4.55	11.11	14.19
							11.25	5.1	16.31	16.59
							8.56	30.12	7.62	39.03
							11.7	13.54	51.07	19.77
							25.69	31.14	14.71	12.07
							11.57	19.11	19.14	17.72
							20.06	8.69	18.76	9.33
							12.93	21.53	19.61	35.95
							9.18	9.44	18.87	13.19
							10.24	11.41	12.42	12.66
							7.62	10.01	14.82	20.06
							7.33	10.15	13.87	20.4
							6.63	12.55	21.04	15.9
							8.46	14.97	16.91	14.64
							4.7	12.89	8.56	15.03
							4.97	18.57	13.75	16.3
							9.64	11.48	7.62	13.35
							6.4	16.04	11.25	14.53
							5.18	9.13	49.74	16.02
							7.55	14.35	84.49	26.17
							6.87	9.57	12.66	18.74
							3.01	8.61	60.85	15.67
							6.65	9.55	52.9	10.27
							4.82	12.07	49.72	10.31
							3.66	18.23	17.47	17.31
							9.37	12.31	10.86	11.96
							4.97	8.88	15.36	11.41
							6.82	4	32.02	16.63
							26.49	8.61	21.73	13.92
							17.97	7.76	18.61	16.24
							9.71	6.57	15.43	13.42
							15.06	10.68	10.66	21.71
							14.57	8.12		11.9
							12.89	8.03		11.59
							9.41	8.03		10.31
							14.96	10.89		6.67
							8.08	6.43		8.96
							12.12	9.13		11.76
							20.38	6.35		4.81
							15.63	5.66		10.89
							10.24	6.99		9.72
							7.85	1.33		19.1
							34.34	5.88		16.24
							7.83	6.96		16.13
							11.11	15.52		16.65
							10.84	6.81		11.94
							6.02	10.76		19.27
							7.33	12.86		11.47
							16.91	10.44		16.81
							56.2	7.19		12.18
							12.88	7.29		13.15
							10.1	7.19		12.59
							13.87	10.89		10.43
							16.71	10.2		12.42
							12.81	7.19		12.92
							14.57	9.34		14.96
							13.16	10.63		14.93
							8.1	7.78		7.19
							6.63	19.11		15.67
							10.66	13.73		11.76
							4.86	14.19		16.51
							8.1	10.44		21.43
							9.18	9.34		15.29
							8.56	12.55		17.41
							8.1	10.44		11.41
							4.82	8.92		25.7
							7.83	22.41		13.54
							8.96	11.41		16.73
							2.48	9.03		13.78
							8.96	10.31		9.72
							3.86	19.78		9.63
							3.01	21.63		10.76
							4.82	6.35		23.41
							6.49	10.31		26.44
							3.66	6.15		13.35
							3.01	10.44		15.76
							11.32	2.67		22.69
							9.66	2.53		16.24
							12.42	15.07		19.45
							16.66	11.22		17.73
							12	11.82		8.88
							12.66	4.22		23.25
							9.37	8.88		45.06
							8.52	7.78		14.09
							9.73	9.79		11.01
							8.19	7.48		8.96
							23.98	7.78		8.96
							8.63	4.81		8.44
							6.82	10.44		5.63
							7.83	9.72		16.65
							8.89	7.97		20.06
							9.04	5.07		15.03
							11.43	7.97		12.29
							5.55	13.94		12.66
							10.26	17.96		14.64
							3.07	11.34		10.31
							5.15	20.02		10.76
							8.52	16.73		34.04
							7.71	10.56		24.48
							10.26	15.67		21.26
							7.05	13.15		17.1
							7.85	6.67		15.22
							4.86	12.31		21.7
							4.59	9.72		24.56
							3.41	11.01		14.68
							5.15	8.32		25.78
							6.74	14.09		12.66
							10.84	11.53		14.54
							9.64	13.09		19.44
							8.37	12.69		29.71
							8.63	7.76		23.25
							7.23	12.47		11.11
							10.26	9.11		21.57
							10.86	4.78		36.81
							6.02	10.27		16.81
							8.96	15.22		10.15
							7.83	8.44		9.34
							12.98	8.12		30.4
							10.24	12.66		16.51
							8.19	11.77		15.22
							14.06	6.81		21.57
							7.05	17.41		60.44
							10.84	9.09		16.02
							9.06	10.76		14.38
							6.29	8.32		16.81
							3.01	8.36		14.35
							9.43	3.78		6.46
							2.69	8.88		15.29
							4.34	15.71		12.86
							4.97	10.2		15.29
							7.45	29.69		15.63
							5.15	19.49		17.19
							3.01	19.29		14.15
							5.39	11.59		12.42
							7.55	9.55		26.89
							6.2	9.72		15.5
							5.46	14.97		8.12
							7.03	13.92		11.9
							7.83	10.15		18
							5.15	8.55		9.11
							11.32	5.66		13.98
							6.05	14.75		19.56
							9.06	6.96		17.22
							3.01	5.91		12.25
							7.23	6.59		11.59
							6.87	12.55		11.85
							4.7	9.65		5.1
							6.02	6.59		13.64
							6.52	8.03		9.11
							8.37	23.55		8.03
							7.23	15.76		8.88
							8.19	13.89		12.69
							3.01	11.15		9.94
							6.49	6.81		10.13
							1.35	18.52		23.06
							3.07	17.72		14.68
							9.81	7.85		15.22
							7.25	10.81		29.11
							9.88	9.55		16.82
							2.41	12.86		12.31
							6.05	23.22		20.9
							7.25	17.41		25.92
							4.22	7.38		15.3
							4.82	7.85		29.5
							2.41	11.33		19.05
							4.97	5.5		20.72
							11.11	34.94		13.94
							6.52	13.04		18.59
							4.39	19.11		17.57
							21.57	22.02		34.63
							5.39	12.09		16.51
							6.52	9.88		7.26
							8.52	7.26		10.76
							3.01	14.33		10.2
							4.26	8.96		9.44
							7.25	8.88		20.02
							4.86	7.48		24.77
							3.41	8.88		12.69
							3.81	11.34		18.23
							5.15	13.47		9.63
							7.62	5.41		9.33
							12.2	13.26		38.25
							7.35	12.47		12.92
							6.63	9.94		19.25
							7.71	12.31		14.44
							4.97	11.47		16.73
							4.86	9.11		34.77
							8.19	11.85		27.03
							7.05	13.35		19.44
							7.83			15.67
							2.48			11.15
							4.34			13.92
							5.39			21.26
							6.49			11.47
							6.29			17.91
							12.18			16.59
							8.37			10.13
							7.33			6.46
							7.71			10.27
							7.83			14.57
							8.43			26.51
							12.42			19.14
							12.42			23.06
							5.71			23.62
							5.42			32
							10.91			19.64
							10.03			18.39
							6.2			20.72
							7.62			22.73
							6.2			24.85
							3.86			48.12
							9.81			45.55
							6.4			23.28
							6.02			10.75
							8.04			19
							8.52			16.02
							11.51			21.57
							10.67			19.77
							9.41			24.94
							3.81			8.01
							5.55			13.63
							5.55			12.47
							7.03			42.72
							3.61			17.11
							4.7			22.02
							8.19			16.02
							7.71			11.01
							9.73			8.88
							13.91			19.56
							7.33			9.11
							7.45			9.85
							14.06			14.96
							9.35			16.9
							8.69			12.07
							8.39			14.19
							12.36			19.7
							7.62			11.11
							5.55			16.3
							17.56			7.19
							7.03			7.21
							8.69			12.09
							9.35			13.51
							8.08			12.69
							5.46			16.24
							3.01			13.94
							7.25			17.64
							4.82			11.94
							6.87			11.41
							7.83			10.27
							6.14			11.47
							7.25			12.31
							7.92			11.34
							8.96			22.88
							6.82			7.48
							7.25			12.01
							6.2			15.9
							6.87			16.24
							7.03			7.76
							7.55			8.12
							8.63			11.34
							5.68			11.77
							11.57			18.07
							4.34			11.96
							4.86			10.56
							6.87			9.34
							8.52			12.78
							5.39			11.77
							5.68			12.18
							11.11			24.39
							6.4			23.95
							4.7			10.44
							4.7			16.73
							7.03			13.92
							5.96			19.85
							3.01			15.67
							3.81			13.51
							6.49			12.09
							8.1			7.65
							8.1			10.2
							8.43			15.22
							11.37			8.61
							10.24			11.41
							5.39			20.44
							4.82			19.44
							3.61			14.68
							5.55			8.98
							8.96			15.63
							11.7			8.96
							10.36			15.9
							8.08			12.47
							6.74			10.2
							13.27			17.1
							8.39			8.61
							8.37			11.53
							11.84			16.06
							9.94			13.94
							6.87			8.98
							11.08			8.12
							3.41			9.03
							3.86			10.15
							6.02			9.57
							5.42			17.64
							6.2			5.88
							6.52			6.59
							4.86			9.57
							6.02			7.16
							7.25			5.34
							6.02			5.41
							3.86			13.22
							5.39			8.01
							7.23			8.12
							10.29			7.55
							11.87			2.39
							8.77			7.78
							9.2			14.83
							11.11			15.52
							6.87			39.42
							18.68			13.92
							17.48			19.27
							20.8			10.15
							22.8			14.09
							12.98			13.15
							15.36			22.97
							15.63			17.41
							10.54			15.1
							11.59			11.11
							7.05			11.33
							10.26			17.72
							13.03			20.07
							12.2			9.33
							10.31			12.69
							12.98			15.71
							14.96			25.84
							10.66			33.4
							8.37			14.05
							9.04			14.93
							14.05			15.93
							16.16			24.72
							10.4			14.64
							12.11			20.44
							12.18			13.09
							14.67			9.85
							13.86			17.92
							12.71			31.73
							16.22			27.02
							13.91			19.37
							13.21			17.91
							16.75			8.81
							19.29			14.77
							8.52			10.17
							7.03			13.98
							12.76			8.01
							11.32			11.22
							8.08			10.58
							3.81			12.59
							10.24			8.29
							8.37			12.07
							9.35			17.23
							6.02			14.96
							5.55			12.66
							7.85			9.94
							8.08			5.63
							6.87			10.75
							8.19			8.12
							7.25			4.18
							8.37			11.59
							6.52			11.77
							6.2			6
							11.57			4.81
							10.24			5.91
							15.06			4.55
							13.03			27.98
							5.93			36.07
							13.47			21.63
							16.28			28.07
							6.2			10.76
							13.47			20.72
							13.54			13.15
							9.35			19.11
							12.42			17.72
							7.33			16.22
							6.52			20.96
							3.81			16.08
							4.34			12.92
							2.69			16.08
							9.88			12.42
							7.33			14.77
							7.05			13.51
							8.19			11.53
							6.49			13.22
							7.05			51.01
							3.01			26.23
							4.97			24.48
							10.54			14.96
							19.14			19.56
							21.22			16.73
							12.88			25.36
							6.82			16.3
							10.29			7.76
							15.06			21.9
							7.83			8.55
							9.12			12.76
							8.08			16.39
							8.96			12.66
							10.66			13.85
							5.93			16.16
							11.57			8.44
							8.19			13.35
							8.19			16.63
							6.74			8.55
							7.55			20.02
							10.78			17.96
							14.06			18.74
							10.52			12.47
							6.87			20.4
							2.69			15.67
							7.71			9.72
							7.25			6.81
							6.74			13.78
							5.55			18.27
							6.74			11.26
							4.86			7.65
							9.2			9.13
							3.86			11.11
							15.06			15.26
							8.37			19.23
							3.61			13.94
							6.87			11.33
							12			14.93
							7.83			17.1
							9.12			11.94
							6.02			23.35
							7.45			17.96
							7.35			9.63
							8.46			14.57
							5.18			24.24
							19.14			17.91
							11.21			18.85
							15.24			32.62
							9.35			13.74
							9.04			15.29
							4.7			13.26
							7.25			12.82
							10.26			10.81
							4.39			8.88
							6.87			10.2
							5.39			11.94
							5.39			11.33
							5.55			16.13
							10.91			8.88
							5.15			13.74
							4.82			8.55
							7.85			10.75
							3.81			7.85
							8.46			11.94
							6.02			12.59
							8.04			11.41
							8.19			14.09
							64.96			13.26
							5.93			18.19
							23.62			11.96
							8.69			12.59
							7.83			12.86
							12.78			12.66
							7.23			7.76
							9.64			13.63
							12.06			8.49
							14.22			10.2
							13.74			13.35
							8.89			9.29
							9.52			11.68
							7.71			18.27
							21.57			8.32
							15.92			13.92
							6.74			10.31
							8.37			8.12
							12.66			8.88
							30.96			8.81
							27.59			11.33
							28.03			11.59
							11.51			5.34
							9.43			13.54
							8.96			8.61
							17.12			7.78
							6.52			14.68
							9.41			10.96
							10.22			14.19
							13.21			11.22
							32.44			9.33
							10.99			10.75
							18.12			9.13
							31.31			4.78
							17.25			4.81
							12			6.81
							22.58			6.57
							18.83			5.07
							18.44			5.97
							9.04			5.5
							24.73			1.19
							9.71			7.55
							24.37			8.55
							21.55			4.31
							11.59			10.43
							29.96			9.27
							9.22			6
							8.96
							28.42
							18.16
							7.83
							6.82
							8.37
							7.55
							17.47
							9.04
							22.36
							7.33
							10.86
							11.51
							8.63
							6.02
							15.77
							10.36
							14.18
							15.39
							11.93
							12.29
							15.1
							5.93
							8.04
							7.71
							9.43
							7.67
							6.14
							13.63
							8.19
							4.97
							23.99
							16.39
							13.21
							13.23
							14.91
							9.04
							18.35
							12.78
							4.39
							7.25
							4.86
							9.52
							8.52
							8.43
							13.38
							7.83
							4.7
							4.34
							8.69
							7.33
							7.83
							10.29
							12.98
							8.19
							8.52
							9.18
							9.41
							15.77
							20.21
							19.67
							40.39
							12.2
							8.19
							7.25
							11.7
							24.94
							21.09
							8.19
							10.67
							9.43
							21.72
							29.07
							13.54
							14.01
							11.08
							6.2
							8.08
							6.65
							14.56
							12.54
							6.63
							11.11
							15.1
							12.18
							13.63
							11.7
							10.73
							8.96
							7.62
							10.26
							5.68
							7.05
							8.69
							15.25
							12.98
							11.96
							13.21
							12.78
							7.35
							7.23
							11.08
							13.87
							10.67
							9.94
							5.93
							10.1
							10.22
							17.91
							10.54
							12.42
							13.63
							10.67
							7.35
							15.43
							11.11
							15.43
							6.52
							9.66
							7.45
							14.22
							11.37
							7.23
							14.32
							9.18
							12.05
							12.66
							5.93
							14.46
							7.62
							9.2
							7.25
							13.91
							9.71
							7.03
							10.84
							7.25
							6.4
							12.54
							12
							10.66
							13.74
							12.36
							7.85
							10.03
							5.39
							12.58
							10.29
							7.23
							12.18
							12.11
							10.52
							8.1
							11.08
							13.25
							9.52
							6.65
							6.05
							9.2
							12.11
							11.57
							8.69
							5.46
							9.04
							10.22
							7.03
							12.42
							6.52
[truncated: 209 more rows]
