# Supplementary material for: Pericyte signaling via soluble guanylate cyclase shapes the vascular niche and microenvironment of tumors
Source: EMBO J. 2024 Mar 25;43(8):7. doi: 10.1038/s44318-024-00078-5 (PMC11021551; doi:10.1038/s44318-024-00078-5)
Supplement: Supplementary file 6 — Source data Fig. 6 [file 44318_2024_78_MOESM6_ESM.zip › Figure 6/6F.xlsx]

## Sheet: F6 F
	CD31 positive area			Pericyte coverage			Vessel diameter
	Sample name	Percentage		Sample name	Percentage		sGCCtr + Vehicle	sGCΔPC + Vehicle	sGCCtr + Fruquintinib	sGCΔPC + Fruquintinib
	sGCCtr + Vehicle	8.67152		sGCCtr + Vehicle	28.3519		10.24	51.04	83.05	28.44
	sGCCtr + Vehicle	8.44381		sGCCtr + Vehicle	20.4118		14.49	15.67	10.24	34.53
	sGCCtr + Vehicle	6.31781		sGCCtr + Vehicle	19.1802		6.48	11.87	19.4	26.6
	sGCCtr + Vehicle	5.91147		sGCCtr + Vehicle	23.6024		25.29	10.7	8.51	19.26
	sGCCtr + Vehicle	8.43677		sGCCtr + Vehicle	21.0084		6.81	10.38	3.4	21.96
	sGCΔPC + Vehicle	4.81892		sGCΔPC + Vehicle	14.8076		11.85	18.33	27.7	37.43
	sGCΔPC + Vehicle	5.47159		sGCΔPC + Vehicle	18.4382		7.84	11.69	11.57	32.18
	sGCΔPC + Vehicle	4.98768		sGCΔPC + Vehicle	18.6733		7.7	27.82	43.42	45.23
	sGCΔPC + Vehicle	4.81609		sGCΔPC + Vehicle	11.9477		8.88	18.59	9.7	28.5
	sGCΔPC + Vehicle	3.88714		sGCΔPC + Vehicle	20.9759		15.69	17.8	7.84	30.03
	sGCCtr + Fruquintinib	2.87155		sGCCtr + Fruquintinib	23.086		13.32	10.14	15.98	26.17
	sGCCtr + Fruquintinib	7.30504		sGCCtr + Fruquintinib	19.3037		11.19	11.71	19.92	14.16
	sGCCtr + Fruquintinib	4.57445		sGCCtr + Fruquintinib	30.7771		10.28	12.18	19.84	28.49
	sGCCtr + Fruquintinib	5.27516		sGCCtr + Fruquintinib	30.4139		14.69	13.8	10.35	16.89
	sGCCtr + Fruquintinib	3.17836		sGCCtr + Fruquintinib	25.6163		9.4	19.11	14.49	28.54
	sGCCtr + Fruquintinib	2.97867		sGCCtr + Fruquintinib	31.6065		8.88	36.87	15.62	9.88
	sGCΔPC + Fruquintinib	2.36111		sGCΔPC + Fruquintinib	30.196		18.21	19	9.04	95.18
	sGCΔPC + Fruquintinib	2.50981		sGCΔPC + Fruquintinib	23.6107		16.52	10.94	10.83	55.37
	sGCΔPC + Fruquintinib	2.64479		sGCΔPC + Fruquintinib	29.0413		14.49	10.7	10.24	36.9
	sGCΔPC + Fruquintinib	3.45908		sGCΔPC + Fruquintinib	24.6177		14.54	7.15	9.4	46.75
	sGCΔPC + Fruquintinib	1.50204		sGCΔPC + Fruquintinib	23.609		12.09	13.27	10.21	32.38
	sGCΔPC + Fruquintinib	3.2126		sGCΔPC + Fruquintinib	30.8223		16.34	13.84	16.76	23.63
							15.98	20.5	58.06	13.43
							10.38	22.28	25.02	11.09
							9.7	14.6	34.88	12.39
							13.29	13.55	27.02	78.34
							19.02	14.84	26.28	43.92
							8.76	14.55	31.52	13.34
							9.51	6.53	22.91	17.25
							18.05	7.17	27.78	12.23
							14.49	16.63	26.21	17.33
							20.49	12.48	19.44	25.63
							16.71	9.82	15.08	14.45
							16.34	5.04	10.52	16.5
							13.72	11.2	16.89	16.14
							18.68	14.16	17.35	13.53
							12.09	17.54	13.72	20.08
							18.4	21.96	12.96	10.94
							14.86	11.87	13.45	18.05
							10.66	15.61	20.93	12.62
							16.34	21.41	10.66	15.2
							8.51	16.03	13.45	16.21
							14.16	29.19	10.76	19.44
							13.32	13.8	13.01	7.51
							13.72	17.96	8.38	12.35
							7.61	12.62	10.35	15.68
							5.96	14.69	10.21	21.73
							7.27	10.11	16.95	11.52
							9.92	21.6	10.38	15.98
							8.88	17.37	4.81	12.96
							5.36	11.34	8.07	18.48
							11.13	39.14	7.61	28.98
							12.25	57.13	6.86	11.52
							12.97	80.17	18.83	26.66
							15.96	25.21	9.96	12.78
							7.67	11.87	9.4	9.27
							16.17	17.28	8.51	20.46
							8.1	11.04	6.02	12.23
							11.49	13.14	9.92	16.03
							9.6	14.24	41.91	17.94
							16.69	19.94	10.61	11.34
							16.39	16.2	10.9	9.66
							9.66	14.55	17.02	6.71
							11.87	12.96	13.76	10.11
							10.23	9.79	7.26	10.09
							8.62	13.56	14.95	13.89
							7.13	11.93	19.84	17.62
							11.17	15.13	11.79	11.94
							10.62	14.49	9.87	18.05
							12.44	15.8	5.29	15.97
							11.64	15.4	15.75	8.27
							19.17	13.8	11.03	36.8
							11.45	13.66	12.08	32.47
							11.18	11.69	14.04	14.84
							7.05	6.11	13.66	18.63
							9.44	10.5	15.51	11.09
							7.95	11.93	7.51	17.62
							6.61	14.84	11.35	37.56
							7.7	7.96	13.89	28.42
							11.14	9.06	14.43	11.28
							13.72	7.51	37.15	17.12
							7.37	10.36	21.94	46.73
							8.91	6.53	11.25	35.07
							9.15	4.2	8.23	26.49
							8.51	3.2	9.66	14.66
							15.96	9.06	9.78	15.4
							13.21	33	17.28	14.68
							6.93	15.13	10.64	18.16
							6.61	25.68	8.88	12.23
							8.8	20.08	17.2	19.9
							6.74	14.16	12.61	10.11
							10.95	25.52	16.37	15.48
							9.96	11.78	17.17	27.07
							7.34	17.96	15.1	36.1
							7.36	18.33	8.54	12.48
							11.48	9.23	7.26	28.27
							5.85	16.03	14.22	15.43
							5.99	12.35	7.26	9.21
							5.36	13.89	12.44	16.99
							5.99	13.07	6	31.7
							4.75	10.09	7.24	10.75
							10.27	14.68	25.25	25.69
							15.85	14.11	17.7	13.27
							11.93	9.59	10.21	13.66
							10.27	17.33	12.56	13.89
							9.15	19.38	14.54	14.16
							8.81	12	7.66	6.53
							11.82	23.65	34.73	12.18
							11.35	14.49	16.52	9.73
							18.41	19.75	13.45	11.87
							15.43	8.92	22.65	6.05
							13.19	10.36	6.19	10.91
							17.99	15.92	14.86	8.82
							8.91	20.97	6.13	47.72
							13.34	13.43	10.9	8.07
							9.79	10.36	14.86	21
							10.55	16.79	13.45	8.82
							18.17	10.91	9.51	25.19
							17.77	8.82	18.89	12.23
							11.66	10.14	23.36	20.08
							15.89	9.29	15.22	18.08
							15.1	12	14.16	16.97
							25.83	10.91	19.86	26.28
							13.75	11.52	26.41	14.55
							10.03	8.9	21.01	13.07
							6.59	10.14	13.45	18.05
							5.64	8.27	17.23	20.14
							10.85	6.05	19.64	19.07
							14.37	8.07	20.08	17.37
							12.9	15.77	7.7	30.32
							7.36	12.02	13.72	29.23
							15.17	8.07	20.45	26.54
							13.12	11.4	15.41	23.39
							12.91	7.74	16.16	23.77
							13.05	14.16	11.41	11.78
							20.91	10.09	14.03	27.43
							23.21	6.2	9.51	28.44
							17.29	9.21	19.59	20.4
							24.23	44.34	14.54	15.67
							13.66	27.07	23.14	26.28
							16.61	17.8	15.52	17.12
							17.66	8.82	7.84	12.62
							14.53	21.07	13.45	10.57
							14.69	17.3	12.65	17.85
							8.31	13.85	15.83	16.37
							14.52	12.62	7.84	12.62
							17.13	16.79	9.92	18.48
							11.8	11.87	11.19	6.05
							9.27	15.01	6.64	9.73
							13.97	5.47	9.04	24.36
							10.51	13.34	9.04	12.52
							16.25	10.94	10.9	20.14
							13.72	10.89	50.22	17.28
							11.17	13.89	34.92	14.11
							13.3	13.85	18.74	10.7
							7.67	11.78	18.05	16.79
							11.89	13.89	11.09	19.9
							10.32	10.52	7.84	8.56
							14.74	7.15	24.67	10.09
							7.87	10.36	24.73	6.92
							21.69	30.23	37.67	16.88
							17.77	23.87	11.94	39.25
							10.05	17.78	12.96	11.88
							13.97	26.78	13.85	18.4
							14.81	9.57	6.81	19.32
							20.6	7.74	27.24	16.97
							13.79	26.87	11.57	11.15
							14.19	28.59	9.51	11.69
							14.48	26.03	18.21	11.69
							14.37	12.39	18.66	11.94
							13.01	11.42	20.93	7.74
							9.71	5.93	26.28	17.28
							14.56	6.77	16.25	11.04
							5.59	22.35	11.35	21.4
							11.18	10.21	10.24	13.27
							8.12	11.71	18.05	8.43
							13.52	16.71	11.06	10.83
							12.66	8.9	23.24	15.61
							6.61	9.38	18.68	52.02
							12.77	11.52	19.59	38.28
							7.32	35.29	21.81	38.93
							7.08	19.59	14.16	34.06
							8.8	18.32	19.4	17.94
							8.8	12.1	0.85	31.96
							10.76	15.13	3.07	13.85
							9.16	8.82	3.8	8.5
							5.21	26.07	4.25	13.7
							7.23	6.71	32.61	12.48
							5.64	8.92	28.28	60.78
							15.15	16.03	16.19	21.13
							9.22	15.01	12.18	31.32
							10.53	13.65	16.52	13.02
							8.89	14.69	12.99	15.98
							7.28	11.42	16.71	7.72
							7.32	13.06	13.21	10.52
							5.29	7.51	11.94	14.6
							8.53	13.89	13.85	29.1
							10.62	13.43	11.57	22.09
							15.27	15.03	21.29	18.05
							13.84	14.84	11.85	10.11
							6.81	11.69	14.08	13.03
							8.91	7.6	20.56	11.04
							8.35	4.78	8.76	21.82
							6.15	7.34	12.76	13.27
							11.96	7.24	8.07	19.83
							10.62	5.6	7.84	20.32
							8.31	7.6	13.29	8.9
							12.52	7.34	12.65	17.94
							7.36	9.38	10.24	25.57
							5.94	12.52	6.81	30.59
							11.3	9.29	12.76	23.15
							9.47	6.77	9.7	20.91
							15.87	12.1	7.84	22.75
							40.33	7.15	8.51	15.43
							21.2	14.44	9.7	32.17
							24.69	13.34	6.02	29.68
							19.88	7.6	6.13	15.4
							12.44	15.67	6.86	16.37
							16.39	9.23	6.19	22.34
							11.95	12.69	9.7	27.18
							9.71	7.6	4.25	21.77
							8.8	8.07	20.22	14.84
							9.17	13.53	18.37	12.62
							13.05	9.5	14.26	7.15
							9.12	8.82	6.81	14.34
							10.91	9.57	6.13	9.04
							16.58	4.15	8.68	10.57
							14.08	4.75	7.32	11.4
							9.87	4.2	15.83	12.46
							14.74	10.16	9.16	11.34
							13.79	16.79	17.1	16.07
							31.02	8.07	15.22	16.99
							13.2	6.77	14.08	13.18
							16.43	9.5	17.54	23.27
							10.03	11.4	17.23	11.87
							22.92	5.07	18.74	10.36
							9.3	9.73	17.52	9.57
							12.97	11.88	10.24	17.3
							23.03	10.16	15.15	14.24
							15.89	7.51	30.21	11.15
							14.95	9.82	16.76	12.22
							9.34	7.51	8.51	16.2
							13.08	7.96	11.85	19.94
							12.61	6.77	16.36	11.78
							10.45	8.5	12.87	34.83
							13.85	11.52	7.61	15.13
							10.69	16.55	16.19	18.33
							18.67	7.92	23.53	12.35
							14.43	8.43	7.84	15.03
							16.78	6.77	15.64	12.39
							18.41	6.31	9.7	11.78
							17.89	6.77	11.09	14.01
							22.17	8.07	16.25	11.46
							9.71	9.57	13.74	7.74
							13.76	12.23	8.88	7.44
							35.54	9.66	9.51	9.79
							8.98	6.64	17.7	11.87
							7.05	5.47	14.26	15.48
							12.04	11.42	10.66	8.92
							19.76	14.45	13.45	3.56
							13.05	13.45	25.58	57.15
							14.55	10.11	23.97	25.55
							13.39	11.15	22.07	10.36
							14.81	8.5	11.41	31.5
							11.54	4.89	18.68	6.64
							12.49	7.55	16.76	19.66
							8.51	7.51	13.29	20.32
							12.1	13.55	21.01	20.5
							6.9	9.57	24.73	16.14
							9.23	9.23	19.86	10.75
							9.37	7.92	19.02	12.74
							6.11	9.38	12.65	10.5
							11.67	13.55	16.36	8.07
							9.87	7.92	9.51	12.39
							12.56	8.39	18.89	10.91
							8.81	11.66	13.29	14.74
							16.39	9.66	17.7	8.82
							14.47	6.77	19.59	12.23
							11.08	8.27	14.86	11.2
							7.37	6.2	33.1	8.64
							8.8	9.38	19.44	16.97
							10.9	8.64	11.35	9.66
							9.81	9.06	25.87	11.2
							3.36	5.85	15.64	9.29
							4.75	4.89	25.02	14.27
							4.24	7.51	25.04	8.76
							12.32	7.51	31.49	18.08
							22.06	9.51	11.41	15.58
							23.84	0.84	18.4	7.55
							31.22	9.5	12.03	26.07
							24.26	7.74	14.64	20.57
							23.85	12.23	8.03	18.28
							13.78	16.03	14.49	12.52
							25.09	14.49	7.66	18.86
							14.37	12.23	9.96	16.03
							10.53	11.2	7.02	17.62
							13.14	14.6	35.29	9.38
							18.81	11.15	32.21	15.8
							42.09	16.75	25.59	8.07
							13.87	12.81	18.58	11.28
							15.61	14.68	20.08	19.44
							17.65	7.34	11.94	25.4
							14.85	12.69	28.59	19.73
							26.59	6.53	13.95	18.4
							14.6	13.02	8.07	10.62
							14.46	14.66	9.2	18.44
							14.96	6.05	8.42	13.55
							12.57	10.62	12.76	7.96
							18.41	11.42	12.09	16.79
							18.41	9.95	9.96	12.69
							14.72	8.82	14.86	21.13
							16.74	14.37	13.72	14.35
							23.84	8.56	11.06	17
							17.84	7.81	11.06	16.88
							10.32	10.09	8.68	21.66
							14.56	7.98	8.88	17.33
							19.56	9.66	15.89	20.21
							25.56	11.34	15.64	16.8
							9.63	14.34	16.43	9.73
							27.07	11.88	9.96	12.1
							15.46	5.31	8.38	13.91
							12.66	8.56	7.84	14.74
							9.17	10.91	9.51	12.59
							9.32	8.9	9.36	8.82
							8.8	11.42	20.56	11.87
							10.53	9.57	16.43	13.02
							10.76	11.52	8.03	21.89
							27.28	4.64	11.19	17.85
							33.22	9.04	7.27	12.48
							22.91	8.92	9.51	18.41
							30.73	8.9	5.38	12.18
							26.71	7.96	8.07	17.65
							19.25	14.26	11.85	17.25
							44.37	17.12	7.61	9.27
							22.38	11.2	6.13	12.23
							16.52	8.9	8.76	13.27
							23.88	19.14	7.84	8.31
							17.02	13.89	10.24	7.74
							14.04	12.52	20.77	23.36
							20.19	10.62	13.23	13.02
							16.39	12.62	20.58	20.14
							15.82	13.55	19.59	23.38
							11.74	14.45	13.45	17.25
							14.99	14.66	9.4	13.02
							22.4	7.96	15.62	16.99
							8.71	7.15	14.56	15.03
							28.22	9.27	20.7	10.75
							15.5	16.07	12.65	10.83
							26.09	12.84	11.09	19.81
							27.85	14.84	16.19	16.3
							18.44	13.14	19.25	13.55
							18.57	14.74	11.57	10.89
							11.27	7.74	17.76	5.37
							15.6	13.02	37.06	4.78
							17.65	15.68	33.45	17.21
							17.89	7.15	9.7	13.27
							19.63	5.6	14.64	14.98
							15.64	14.01	22.19	9.88
							21.78	11.75	13.61	11.09
							12.57	12.02	26.71	16.8
							19.03	8.07	24.73	16.41
							16.25	12.02	12.99	13.84
							10.32	7.81	12.65	17.85
							12.9	13.06	8.38	14.29
							15.83	11.2	19.59	12.62
							14.55	10.57	15.64	13.77
							19.17	11.66	9.92	11.94
							14.46	11.04	9.04	8.76
							15.24	8.43	10.9	7.44
							7.48	9.66	9.7	7.15
							14.9	9.38	9.96	11.93
							12.91	22.52	13.85	9.06
							7.68	27.99	6.48	5.37
							10.62	17.85	4.58	5.37
							14.18	5.63	7.84	6.39
							13.26	7.51	22.46	10.7
							19.67	10.68	30.67	10.5
							16.69	6.95	22.89	4.78
							21.42	9.04	16.36	12.62
							25.49	24.4	8.88	4.32
							15.27	11.2	25.54	8.9
							16.39	10.91	27.34	8.82
							12.44	6.64	40.36	7.34
							11.8	10.36	16.19	9.21
							16.58	11.87	21.79	29.38
							8.56	7.34	22.61	21.89
							11.35	7.6	16.05	16.33
							10.27	11.15	14.44	12.39
							12.46	8.33	19.84	11.15
							11.19	14.26	18.66	12.69
							9.98	7.81	18.58	11.26
							9.01	7.44	11.06	14.29
							24.02	14.68	11.09	19.03
							19.92	16.66	9.04	12.02
							15.62	13.97	9.04	13.18
							24.8	12.81	10.66	10.5
							29.87	8.98	6.64	14.66
							11.91	11.4	11.85	10.09
							11.19	8.56	17.46	12.84
							24.33	9.06	10.38	19.95
							23.84	12.23	29.04	13.34
							16.36	9.95	13.72	8.43
							17.95	15.8	9.92	14.34
							20.58	11.04	8.38	20.19
							20.49	9.82	8.51	19.16
							23.97	16.89	17.12	13.02
							13.21	18.16	9.7	5.47
							9.2	7.6	9.2	11.4
							13.21	14.94	10.28	11.26
							11.94	8.39	8.76	13.85
							14.56	11.87	11.09	10.36
							14.37	9.23	10.38	9.38
							12.68	19	9.51	11.75
							20.82	15.53	7.61	6.05
							25.7	18.05	8.76	4.15
							8.56	16.99	10.35	7.17
							11.48	10.38	9.51	6.92
							13.96	8.07	11.06	5.07
							11.24	10.62	12.87	9.57
							14.29	10.94	11.09	4.78
							21.72	12.84	12.99	8.39
							9.98	12	9.04	12.48
							14.19	14.01	13.29	11.52
							7.51	12.78	8.42	19.07
							10.69	10.14	16.05	8.33
							6.54	11.28	23.36	10.21
							8.32	7.6	17.76	9.57
							22.28	5.07	14.56	8.82
							12.77	3.56	14.56	9.23
							13.47	12.69	11.41	10.14
							13.69	13.7	9.7	7.15
							6.93	7.24	9.92	11.87
							8.6	10.7	11.85	6.56
							8.81	5.6	9.92	4.2
							6.62	6.39	10.24	6.05
							23.01	5.85	9.92	35.42
							16.11	8.98	14.69	14.68
							19.43	6.05	17.04	25.68
							19.04	11.04	6.86	20.5
							30.41	18.99	8.68	14.35
							9.17	15.13	6.64	18.28
							15.89	4.2	8.42	10.62
							21.55	11.52	18.89	20.76
							11.91	7.92	15.41	24.1
							12.66	11.78	16.78	16.71
							14.12	15.92	12.03	14.34
							25.77	13.53	8.51	10.14
							19.02	8.56	11.45	26.17
							47.2	19.44	15.64	33.47
							14.43	12.1	16.36	17.54
							29.99	15.58	7.27	20.87
							19.48	12.84	12.79	23.27
							22.95	5.47	9.2	10.75
							39.91	10.36	19.4	19.07
							28.35	7.34	11.06	21.45
							69.73	12.7	8.76	20.46
							19.02	11.88	10.66	27.71
							9.37	5.11	12.56	16.14
							13.06	6.64	15.69	17.7
							8.6	12.22	16.78	22.8
							12.42	8.5	9.36	21.89
							18.09	9.66	13.01	17.78
							13.45	6.11	11.94	15.53
							60.55	22.22	15.64	13.85
							11.09	11.87	15.89	12.02
							18.58	22.34	15.34	14.68
							9.36	14.44	13.85	9.95
							11.06	22.4	18.83	14.26
							13.32	13.27	18.09	14.16
							12.56	11.34	15.64	14.84
							16.71	16.3	9.16	9.04
							10.52	15.41	15.89	14.11
							10.76	11.52	15.34	15.98
							12.09	11.87	13.32	16.81
							17.95	13.7	12.03	8.39
							10.66	11.52	5.71	13.14
							11.57	11.04	11.82	5.31
							17.52	11.34	12.18	15.71
							9.51	14.45	15.64	13.89
							11.82	14.85	7.61	17.81
							22.12	9.04	7.84	7.72
							20.02	8.56	9.7	12.52
							9.7	17.53	14.49	11.71
							12.99	8.27	7.27	12.02
							10.35	9.79	17.89	13.07
							13.85	31.96	3.4	24.22
							11.06	16.2	10.24	20.78
							10.52	21.21	9.7	27.4
							12.76	27.34	10.24	10.75
							20.45	9.51	6.62	8.39
							11.35	14.07	6.81	29.13
							29.24	16.63	7.9	9.04
							14.03	49.17	6.11	33.28
							18.4	48.57	8.09	12.23
							15.41	20.16	6.26	10.7
							9.7	48.22	8.56	16.49
							23.24	18.94	8.31
							20.93	27.33	7.34
							14.49	36.31	10.27
							12.56	9.08	8.4
							14.56	22.56	8.98
							23.22	32.14	16.23
							34.45	11.52	8.72
							40.71	28.54	12.04
							28.52	17	16.78
							11.09	13.97	13.06
							11.06	15.13	12.46
							10.21	10.62	11.75
							14.16	8.43	7.14
							25.92	9.21	7.51
							21.27	7.55	8.23
							13.01	5.47	12.07
							17.02	9.06	7.87
							21.05	21.89	9.96
							28.98	11.2	5.21
							8.88	10.89	14.19
							12.39	6.11	10.23
							12.99	7.72	10.14
							17.76	22.56	8.71
							13.21	32.64	11.25
							15.22	21.84	10.14
							20.29	20.6	9.3
							19.59	21.89	12.42
							18.03	31.45	12.07
							10.21	41.65	9.79
							6.81	30.09	11.74
							16.16	32.98	8.53
							13.01	7.24	7.05
							12.03	12.35	10.86
							13.45	39.9	6.03
							18.33	37.92	6.71
							16.52	33.22	12.1
							13.61	25.79	4.66
							8.88	19.73	12.17
							13.72	19.44	5.39
							14.49	13.89	7.36
							13.01	6.95	6.17
							19.93	17.25	7.11
							9.63	12.39	6.81
							13.95	8.82	4.42
							11.82	11.26	7.87
							9.7	17.33	11.66
							10.24	7.6	11.21
							15.34	16.63	10.2
							8.51	9.08	6.54
							13.72	9.57	6.62
							6.48	6.53	6.42
							9.7	21.77	7.44
							10.38	20.5	8.8
							12.03	14.84	7.36
							28.84	8.56	7.01
							21.36	7.72	6.72
							18.59	9.57	15.6
							11.19	8.24	44.41
							9.1	9.08	26.7
							8.81	3.2	14.26
							14.96	11.82	17.21
							20.98	35.63	25.49
							14.27	21.84	11.57
							11.7	14.27	11.85
							15.82	19.73	18.68
							10.69	11.2	16.19
							19.74	17.3	9.36
							15.61	10.38	12.27
							8.98	19.44	11.94
							13.47	42.44	10.9
							9.96	15.92	7.84
							9.37	18.16	5.96
							8.1	15.98	7.84
							14.11	6.64	14.26
							6.17	23.18	6.02
							16.47	23.21	9.16
							10.32	18.09	10.83
							6.15	23.86	15.69
							9.97	15.13	12.65
							8.8	26.14	17.54
							7.99	24.03	25.52
							11.18	14.49	33.87
							10.69	13.34	29.59
							9.89	15.71	20.44
							7.42	11.87	21.66
							21.47	13.89	10.83
							10.9	11.87	13.01
							11.03	14.6	15.98
							11.18	21.99	20.02
							9.45	13.77	23.14
							12.37	15.67	13.72
							6.03	10.57	11.35
							8.56	14.45	21.69
							9.25	11.87	23.36
							5.99	14.29	19.25
							10.03	5.93	18.74
							14.12	12.62	9.7
							10.69	12.78	11.57
							14.5	11.34	23.11
							10.32	11.87	12.27
							13.66	9.82	13.01
							10.38	5.93	25.58
							7.9	17.33	24.73
							7.97	18.4	18.19
							14.92	5.6	15.69
							12.44	9.59	17.7
							8.49	13.77	17.02
							8.4	12.84	27.46
							9.72	10.94	25.29
							10.55	12.1	13.85
							9.79	6.42	9.36
							7.7	4.75	25.02
							9.19	8.82	30.82
							10.53	7.51	26.03
							10.43	9.82	11.85
							16.74	19.59	10.24
							7.11	9.38	11.57
							5.58	8.56	9.7
							8.23	13.43	19.02
							5.59	11.52	19.59
							6.52	13.55	13.85
							5.56	12	19.86
							10.38	12.23	22.99
							7.9	12.02	9.04
							20.71	7.72	17.04
							9.81	12.78	9.51
							15.61	11.28	5.17
							16.25	13.7	16.78
							19.03	8.64	5.38
							12.49	9.73	41.7
							13.26	16.3	22.65
							11.66	21.89	16.25
							6.29	8.07	21.87
							12.49	9.79	12.99
							10.69	29.77	11.82
							8.8	17.21	18.74
							12.07	12.02	20.58
							6.03	9.57	10.21
							14.55	11.87	8.07
							20.01	30.22	27.04
							25.18	10.7	18.03
							10.93	29.68	11.06
							10.27	7.55	9.04
							11.98	11.69	11.06
							14.44	24.73	9.16
							8.98	18.96	59.26
							19.95	8.24	40.98
							7.95	18.33	12.76
							8.39	14.29	13.64
							13.22	12.78	12.87
							9.97	13.18	15.83
							7.23	14.68	9.63
							12.42	11.04	12.76
							9.81	7.72	9.4
							10.27	9.27	19.4
							12.23	9.38	11.57
							9.37	9.38	11.91
							6.26	10.89	15.98
							13.27	17.8	10.28
							6.87	18.09	14.86
							6.48	13.03	15.34
							5.13	10.11	11.45
							25.54	8.9	17.87
							31.91	7.15	10.28
							17.08	11.82	13.32
							15.04	4.89	11.45
							8.62	7.12	14.44
							16.22	8.76	18.33
							25.7	7.15	14.08
							12.59	9.59	15.89
							9.3	10.09	17.23
							5.85	22.62	12.76
							7.98	12.22	12.03
							9.81	41.22	6.48
							11.82	31.67	11.94
							14.08	18.43	15.41
							10.7	7.92	12.65
							9.95	11.75	10.52
							11.74	11.42	19.84
							11.33	12.22	17.12
							11.66	26.03	7.32
							10.69	11.26	8.51
							5.85	27.36	9.7
							20.43	16.5	17.35
							10.23	12.18	10.24
							8.88	9.04	8.76
							19.15	9.06	6.64
							35.63	20.3	6.48
							14.64	16.5	7.84
							22.61	15.53	6.64
							12.09	7.98	6.86
							17.95	17.85	10.35
							18.74	12.69	9.4
							10.83	13.56	13.74
							9.96	7.12	10.83
							13.74	28.49	6.13
							11.45	14.88	7.02
							9.51	8.24	6.48
							13.72	14.87	8.76
							12.65	8.43	9.2
							6.64	11.28	5.96
							7.84	16.3	14.44
							22.91	16.99	6.48
							20.45	8.39	13.61
							18.03	8.07	12.56
							13.85	14.01	15.69
							7.7	20.42	36.34
							10.21	15.92	15.34
							8.51	11.94	16.52
							12.18	7.96	14.86
							22.38	6.31	12.09
							11.85	6.77	14.16
							14.49	8.39	21.87
							15.34	10.89	6.02
							22.07	5.47	13.72
							24.09	10.36	7.27
							40.36	9.66	11.06
							21.74	7.74	16.89
							19.25	8.43	11.06
							23.64	23.81	7.7
							13.01	34.53	15.34
							8.03	10.07	12.99
							4.58	16.3	18.09
							14.03	10.38	11.41
							10.76	11.94	25.49
							30.83	21.31	19.64
							8.07	19.83	13.29
							9.51	15.67	15.22
							8.38	11.78	9.36
							13.85	10.89	14.16
							11.57	11.2	7.22
							20.59	16.14	9.04
							15.62	9.79	18.89
							15.62	11.78	12.03
							15.83	33.2	8.55
							17.7	15.67	20.56
							8.76	8.31	7.84
							13.85	13.7	15.05
							14.49	10.24	9.2
							16.36	10.52	9.92
							12.09	9.66	11.09
							12.18	11.87	11.09
							10.52	11.93	27.24
							10.24	14.26	16.34
							12.27	10.14	19.86
							9.7	22.31	13.72
							12.65	15.01	9.36
							11.85	8.31	11.06
							10.35	6.71	12.18
							9.2	4.75	11.57
							8.38	6.39	11.82
							9.36	3.56	8.42
							12.76	12.39	18.05
							12.39	5.93	21.87
							16.95	5.85	15.64
							14.08	7.55	27.04
							9.04	4.64	17.7
							25.02	6.2	13.72
							22.09	6.92	7.66
							16.36	6.64	17.35
							21.69	10.14	14.49
							15.69	9.79	17.02
							15.31	8.07	10.66
							15.15	9.38	16.52
							25.38	5.85	9.7
							18.4	7.44	9.04
							12.65	6.56	9.96
							14.03	8.64	6.48
							13.61	4.32	12.18
							11.41	6.42	9.16
							26.9	8.9	11.41
							9.16	5.31	14.54
							22.91	5.11	14.86
							20.45	9.57	14.46
							12.96	7.44	14.88
							11.82	8.27	19.42
							11.57	8.76	15.22
							19.79	4.89	14.86
							13.21	4.2	8.68
							16.34	4.28	6.02
							16.76	4.78	13.85
							10.9	7.34	30.84
							16.05	4.78	13.21
							12.76	7.6	10.35
							16.25	6.77	16.25
							21.47	6.64	11.57
							16.76	5.11	13.74
							10.24	4.2	24.69
							12.07	7.6	23.14
							14.39	11.04	10.35
							9.5	14.6	16.25
							19.98	11.15	9.16
							19.05	12.48	17.54
							23.3	18.08	13.01
							17.28	12.52	8.03
							11.8	13.27	24.54
							12.07	8.5	22.33
							18.59	14.94	26.21
							19.68	10.62	23.14
							14.37	7.15	20.58
							11.64	20.21	19.84
							10.23	16.02	18.83
							13.54	11.15	12.09
							12.88	5.04	10.38
							7.7	11.75	15.05
							17.2	14.94	5.71
							7.97	11.87	10.38
							7.36	5.31	16.71
							11.49	6.42	12.65
							12.79	10.21	13.74
							15.69	14.84	14.49
							8.38	5.85	10.38
							16.05	5.34	11.94
							18.03	6.64	10.66
							17.23	17.96	9.4
							13.01	9.27	6.81
							20.08	8.07	11.19
							11.57	17.3	10.38
							16.14	15.03	32.87
							10.38	8.33	30.37
							10.9	10.09	36.74
							25.87	14.27	11.82
							12.79	11.09	12.18
							12.87	8.24	10.9
							9.51	9.38	13.72
							7.66	8.92	19.93
							10.76	45.08	15.15
							10.24	18.12	11.06
							18.79	12.18	12.87
							12.99	8.33	12.76
							10.21	10.36	15.34
							19.12	9.21	23.24
							15.22	13.53	15.41
							13.85	8.39	10.24
							10.35	11.46	12.96
							15.64	14.66	32.51
							17.23	11.28	30.73
							13.21	10.09	26.63
							23.64	7.34	17.46
							19.59	28.07	9.63
							12.9	11.94	17.89
							10.23	11.42	24.02
							8.56	9.51	26.03
							11.98	10.83	6.81
							11.24	10.16	13.85
							11.48	10.24	12.39
							19.12	9.66	18.19
							14.44	8.56	18.27
							34.45	8.07	16.25
							9.52	7.74	29.72
							12.61	10.7	19.44
							5.64	16.07	25.65
							9.15	7.34	10.24
							12.77	8.27	14.49
							8.23	20.21	8.38
							16.59	19.9	19.64
							13.75	10.36	10.21
							6.29	16.63	12.56
							9.71	9.88	14.03
							7.99	7.92	23.53
							13.3	10.09	18.74
							9.3	17.12	24.91
							12.56	26.65	17.95
							11.48	9.08	10.24
							8.72	11.04	6.48
							7.87	18.54	7.27
							9.72	11.15	21.47
							6.09	6.64	15.22
							7.51	6.53	14.86
							12.57	9.66	10.76
							17	8.82	17.76
							18.19	9.82	19.84
							15.2	5.37	19.64
							11.54	6.2	19.02
							12.66	2.65	14.64
							19.13	17.3	12.99
							10.1	6.64	15.69
							8.02	8.9	19.4
							13.76	10.52	13.01
							11.35	8.82	15.15
							43	7.24	12.79
							36.65	6.77	9.4
							23.73	6.11	9.4
							8.68	26.14	4.34
							10.38	33.85	5.45
							13.95	22.3	6.48
							11.41	16.75	6.02
							14.88	13.97	0.85
							11.57	17.7	3.51
							14.86	10.7	27.24
							14.46	20.15	14.26
							12.56	10.11	6.13
							13.32	8.07	14.54
							13.85	8.24	12.09
							16.22	10.24	23.96
							12.97	7.72	6.64
							8.63	13.55	9.51
							11.03	13.27	12.79
							8.02	11.42	30.83
							11.54	9.88	13.01
							14.19	9.57	12.65
							29.38	9.38	12.56
							16.81	5.63	16.95
							29.77	9.27	31.76
							36.36	8.07	17.7
							21.45	14.29	15.89
							20.59	8.64	9.04
							11.24	19.95	17.95
							11.14	8.27	17.89
							26.49	11.82	21.69
							20.71	12.52	21.01
							17.28	15.13	13.32
							13.95	10.62	16.25
							13.19	15.98	11.09
							7.68	9.95	20.59
							10.86	11.52	25.02
							10.32	12.23	16.89
							8.09	8.07	20.77
							8.61	10.14	17.35
							13.14	12.23	21.42
							10.07	13.18	16.84
							8.8	10.11	18.89
							8.71	18.08	15.69
							14.99	9.04	36.59
							7.42	10.36	12.65
							10.41	31.1	23.24
							12.07	10.14	10.28
							7.95	10.07	11.06
							8.31	9.57	20.49
							8.09	8.5	9.7
							7.37	13.97	12.65
							11.17	12.39	9.2
							11.03	16.71	8.42
							13.61	7.74	8.38
							11.82	7.34	7.61
							17.44	11.34	11.45
							7.48	11.29	10.66
							13.14	11.94	9.04
							5.64	10.09
							9.99	5.11
							21.32	7.15
							10.35	10.7
							10.24	10.91
							23.7	10.07
							12.65	12.23
							11.09	26.65
							12.27	25.86
							23.14	16.55
							9.4	7.72
							15.98	11.26
							15.64	10.7
							13.29	17.25
							9.51	29.51
							19.19	13.65
							29.79	10.83
							29.72	10.24
							11.57	10.36
							12.99	9.95
							19.4	9.95
							7.84	7.72
							10.83	9.79
							9.7	8.82
							5.17	6.64
							9.92	6.11
							14.49	6.77
							11.94	11.15
							10.83	6.2
							6.02	8.07
							19.86	37.05
							12.18	22.8
							20.58	17.12
							15.15	14.29
							12.03	23.5
							8.55	25.68
							63.01	11.66
							29.72	16.63
							12.76	11.26
							12.35	11.09
							16.52	10.68
							12.76	15.58
							9.04	7.74
							15.83	5.31
							24.36	6.11
							8.42	22.91
							15.34	18.85
							21.69	18.08
							33.87	14.07
							30.08	7.96
							22.89	13.39
							12.96	14.26
							20.29	7.92
							12.76	10.14
							17.21	17.21
							15.86	9.82
							19.13	8.82
							11.52	8.64
							31.5	12.39
							13.59	27.34
							21.55	28.49
							10.69	12.1
							16.08	18.08
							10.62	11.29
							7.11	13.02
							7.37	14.11
							21.94	11.93
							22.74	5.6
							26.93	9.88
							31.99	10.52
							22.38	12.58
							17.02	30.09
							13.76	30.95
							10.9	14.11
							26.68	11.52
							19.63	9.88
							17.66	14.45
							16.47	13.02
							8.4	8.82
							14.03	21.21
							12.62	6.95
							22.32	5.31
							10.8	4.28
							8.74	4.78
							9.44	7.34
							12.49	11.28
							4.75	9.23
							7.9	7.17
							32.61	9.5
							20.45	7.34
							11.41	8.39
							9.96	9.23
							24.21	6.11
							12.18	14.98
							11.91	13.85
							11.82	5.93
							17.46	20.16
							13.85	13.7
							17.02	18.77
							10.24	12.96
							17.02	21.4
							12.03	12.35
							28.9	7.74
							31.31	12.69
							21.69	18.08
							17.7	11.66
							12.96	17.12
							25.92	10.09
							11.41	10.09
							8.68	10.89
							11.35	16.63
							30.84	12.02
							19.44	9.27
							16.34	16.89
							17.87	14.66
							17.87	10.11
							17.87	10.11
							17.87	20.14
							17.87	13.14
							17.87	10.09
							17.87	28.54
							0	19.38
							0.85	11.34
							3.61	16.53
							10.38	15.67
							13.95	29.03
							18.4	8.07
							23.14	17.37
							26.21	24.22
							27.4	14.84
							14.88	7.72
							12.18	9.04
							12.56	8.39
							24.67	12.58
							10.21	10.62
							11.94	9.66
							19.4	11.71
							18.58	9.29
							14.86	12.84
							18.33	9.38
							21.69	6.71
							22.07	19.38
							26.5
							20.93
							22.46
							18.68
							18.21
							8.76
							8.76
							8.51
							7.27
							18.21
							9.04
							16.36
							20.72
							18.89
							13.72
							8.51
							24.55
							21.54
							16.78
							17.46
							21.66
							13.21
							18.74
							16.52
							15.89
							10.76
							9.51
							11.06
							12.65
							13.32
							20.49
							10.9
							8.07
							16.14
							8.07
							17.89
							19.59
							11.94
							11.57
							8.38
							13.85
							10.35
							11.35
							4.58
							10.76
							9.7
							17.1
							10.76
							15.34
							9.2
							9.92
							10.21
							10.24
							16.76
							15.89
							10.28
							11.19
							8.88
							15.52
							11.45
							28.59
							16.46
							17.7
							13.77
							27.54
							8.31
							6.77
							8.07
							15.43
							13.85
							16.12
							19.33
							14.44
							12.81
							10.7
							18.17
							10.57
							7.51
							9.57
							7.96
							12.35
							13.02
							9.27
							15.98
							15.67
							11.87
							10.11
							11.69
							9.82
							20.26
							21.5
							53.89
							11.4
							10.07
							10.62
							37.43
							44.49
							23.48
							25.35
							17.45
							14.44
							18.63
							11.52
							30.52
							17
							20.19
							11.09
							19.22
							16.71
							11.69
							15.92
							35.12
							26.94
							14.11
							21.41
							23.63
							31.34
							11.4
							8.76
							5.31
							13.91
							19.38
							11.69
							21.25
							17.28
							14.84
							10.16
							10.16
							18.55
							12.35
							11.69
							13.53
							9.82
							10.36
							6.53
							7.74
							9.27
							6.71
							12.02
							8.5
							8.82
							13.27
							13.56
							11.29
							7.72
							12.1
							14.34
							22.34
							18.33
							17.89
							20.77
							17.65
							21.37
							20.5
							14.69
							14.29
							21.5
							13.06
							16.14
							33.24
							10.14
							14.94
							17.7
							10.89
							10.14
							17.25
							16.2
							9.73
							9.27
							21.5
							15.43
							9.5
							12.7
							7.51
							49.74
							24.22
							20.02
							22.05
							13.84
							18.55
							25.92
							26.17
							12.18
							11.15
							28.98
							12.78
							14.35
							8.43
							18.94
							17.85
							24.17
							14.29
							9.29
							10.36
							10.94
							10.09
							11.87
							8.33
							9.08
							9.66
							9.08
							14.29
							22.72
							9.66
							12.52
							9.21
							7.22
							10.07
							7.44
							10.36
							10.68
							13.18
							6.2
							4.75
							6.64
							9.38
							21.44
							6.11
							6.05
							5.31
							4.75
							7.15
							6.64
							9.29
							14.84
							19.58
							18.44
							18.21
							10.21
							14.85
							10.21
							15.03
							17.85
							9.59
							13.53
							18.48
							9.73
							20.91
							9.95
							13.53
							9.82
							7.96
							8.98
							8.07
							9.38
							8.64
							15.98
							10.68
							7.74
							11.2
							16.12
							14.16
							14.16
							8.39
							11.15
							9.51
							10.62
							8.9
							7.24
							5.6
							8.76
							7.81
							12.23
							7.6
							10.5
							7.96
							7.81
							11.26
							10.7
							9.66
							13.02
							11.88
							10.7
							8.5
							6.77
							9.79
							9.57
							5.93
							26.86
							30.71
							13.77
							12.62
							10.52
							28.51
							14.01
							22.34
							24.95
							22.75
							14.37
							12.23
							12.74
							14.87
							15.13
							9.06
							14.35
							10.52
							10.89
							15.58
							11.04
							18.17
							9.82
							11.52
							9.51
							9.38
							16.5
							9.38
							8.9
							13.27
							9.27
							9.59
							11.88
							15.92
							27.23
							39.01
							9.51
							33.28
							24.21
							19.44
							14.84
							22.28
							14.16
							13.7
							21.99
							13.02
							16.49
							18.59
							16.99
							14.35
							9.66
							11.15
							13.7
							16.33
							12.52
							10.09
							13.56
							8.5
							8.27
							8.64
							10.57
							9.79
							12.23
							13.39
							13.89
							8.82
							10.14
							14.24
							14.68
							15.58
							14.98
							4.78
							2.97
							7.15
							6.92
							14.55
							8.64
							12.23
							8.24
							10.38
							11.52
							9.23
							8.27
							10.94
							8.9
							25.49
							26.12
							19.58
							20.77
							18.63
							15.98
							9.88
							14.49
							9.88
							9.57
							14.01
							18.85
							11.4
							12.1
							11.2
							7.98
							12.23
							11.87
							14.94
							15.67
							9.06
							13.8
							20.57
							10.24
							17.21
							12.96
							17
							9.29
							7.96
							11.78
							13.27
							21.4
							20.46
							15.98
							18.33
							9.51
							11.2
							11.87
							12.1
							12.74
							10.24
							13.39
							8.39
							8.39
							8.27
							9.04
							9.66
							9.79
							9.88
							27.9
							9.5
							20.7
							16.99
							15.17
							11.78
							13.03
							7.72
							12.62
							11.42
							19.83
							9.23
							8.24
							20.5
							10.07
							22.55
							38.48
							9.88
							7.74
							7.81
							5.93
							10.21
							8.31
							13.55
							4.28
							11.2
							9.95
							14.49
							9.95
							7.72
							6.05
							14.87
							9.59
							10.75
							10.07
							6.11
							5.31
							15.01
							12.46
							2.37
							3.36
							10.38
							7.15
							11.09
							8.76
							7.74
							5.93
							8.31
							5.47
							13.53
							7.72
							5.93
							6.71
							12.23
							7.6
