# Supplementary material for: Pericyte signaling via soluble guanylate cyclase shapes the vascular niche and microenvironment of tumors
Source: EMBO J. 2024 Mar 25;43(8):7. doi: 10.1038/s44318-024-00078-5 (PMC11021551; doi:10.1038/s44318-024-00078-5)
Supplement: Supplementary file 6 — Source data Fig. 6 [file 44318_2024_78_MOESM6_ESM.zip › Figure 6/6J.xlsx]

## Sheet: F6 J
	Sample name	Tumor Weight
	Vehicle + Vehicle	0.72
	Vehicle + Vehicle	0.38
	Vehicle + Vehicle	0.43
	Vehicle + Vehicle	0.29
	Vehicle + Vehicle	0.25
	Vehicle + Vehicle	0.54
	Vehicle + Vehicle	0.23
	Vehicle + Vehicle	0.24
	ODQ + Vehicle	0.2
	ODQ + Vehicle	0.12
	ODQ + Vehicle	0.13
	ODQ + Vehicle	0.11
	ODQ + Vehicle	0.16
	ODQ + Vehicle	0.17
	ODQ + Vehicle	0.04
	ODQ + Vehicle	0.37
	Vehicle + Fruquintinib	0.08
	Vehicle + Fruquintinib	0.12
	Vehicle + Fruquintinib	0.25
	Vehicle + Fruquintinib	0.23
	Vehicle + Fruquintinib	0.07
	Vehicle + Fruquintinib	0.18
	Vehicle + Fruquintinib	0.23
	Vehicle + Fruquintinib	0.14
	ODQ + Fruquintinib	0.09
	ODQ + Fruquintinib	0.07
	ODQ + Fruquintinib	0.05
	ODQ + Fruquintinib	0.06
	ODQ + Fruquintinib	0.1
	ODQ + Fruquintinib	0.14
	ODQ + Fruquintinib	0.02
	ODQ + Fruquintinib	0.01
