# Supplementary material for: Pericyte signaling via soluble guanylate cyclase shapes the vascular niche and microenvironment of tumors
Source: EMBO J. 2024 Mar 25;43(8):7. doi: 10.1038/s44318-024-00078-5 (PMC11021551; doi:10.1038/s44318-024-00078-5)
Supplement: Supplementary file 7 — EV Figure Source Data [file 44318_2024_78_MOESM7_ESM.zip]

Archive with 81 entries (67 files):
- Expanded View/
- Expanded View/Expanded View 4/
- Expanded View/._.DS_Store
- Expanded View/Expanded View 3/
- Expanded View/Expanded View 2/
- Expanded View/Expanded View 5/
- Expanded View/.DS_Store
- Expanded View/Expanded View 1/
- Expanded View/Expanded View 4/EV4C.xlsx
- Expanded View/Expanded View 4/EV4F/
- Expanded View/Expanded View 4/EV4E.xlsx
- Expanded View/Expanded View 4/EV4D.xlsx
- Expanded View/Expanded View 3/EV3D.xlsx
- Expanded View/Expanded View 3/EV3C.xlsx
- Expanded View/Expanded View 3/EV3E/
- Expanded View/Expanded View 2/EV2B/
- Expanded View/Expanded View 2/EV2C/
- Expanded View/Expanded View 2/EV2A/
- Expanded View/Expanded View 5/EV5D.xlsx
- Expanded View/Expanded View 5/EV5H.xlsx
- Expanded View/Expanded View 5/EV5C.xlsx
- Expanded View/Expanded View 5/EV5A.xlsx
- Expanded View/Expanded View 5/EV5F.xlsx
- Expanded View/Expanded View 1/._.DS_Store
- Expanded View/Expanded View 1/.DS_Store
- Expanded View/Expanded View 1/1B/
- Expanded View/Expanded View 1/1D/
- Expanded View/Expanded View 1/1C/
- Expanded View/Expanded View 4/EV4F/sGCCtr-2.tif
- Expanded View/Expanded View 4/EV4F/sGCCtr-1.tif
- Expanded View/Expanded View 4/EV4F/sGC╬öpc-1.tif
- Expanded View/Expanded View 4/EV4F/sGC╬öpc-2.tif
- Expanded View/Expanded View 4/EV4F/EV4F.xlsx
- Expanded View/Expanded View 3/EV3E/WB.pdf
- Expanded View/Expanded View 2/EV2B/EV2B.xlsx
- Expanded View/Expanded View 2/EV2B/sGCCtr-2.tif
- Expanded View/Expanded View 2/EV2B/sGCCtr-1.tif
- Expanded View/Expanded View 2/EV2B/sGC╬öpc-1.tif
- Expanded View/Expanded View 2/EV2B/sGC╬öpc-2.tif
- Expanded View/Expanded View 2/EV2C/sGCCtr-4.tif
- Expanded View/Expanded View 2/EV2C/sGCCtr-3.tif
- Expanded View/Expanded View 2/EV2C/sGCCtr-2.tif
- Expanded View/Expanded View 2/EV2C/EV2C.xlsx
- Expanded View/Expanded View 2/EV2C/sGCCtr-1.tif
- Expanded View/Expanded View 2/EV2C/sGC╬öpc-4.tif
- Expanded View/Expanded View 2/EV2C/sGC╬öpc-1.tif
- Expanded View/Expanded View 2/EV2C/sGC╬öpc-2.tif
- Expanded View/Expanded View 2/EV2C/sGC╬öpc-3.tif
- Expanded View/Expanded View 2/EV2A/sGCCtr-4.tif
- Expanded View/Expanded View 2/EV2A/sGCCtr-3.tif
- Expanded View/Expanded View 2/EV2A/sGCCtr-2.tif
- Expanded View/Expanded View 2/EV2A/sGCCtr-1.tif
- Expanded View/Expanded View 2/EV2A/sGC╬öpc-4.tif
- Expanded View/Expanded View 2/EV2A/sGC╬öpc-1.tif
- Expanded View/Expanded View 2/EV2A/sGC╬öpc-2.tif
- Expanded View/Expanded View 2/EV2A/sGC╬öpc-3.tif
- Expanded View/Expanded View 2/EV2A/EV2A.xlsx
- Expanded View/Expanded View 1/1B/NG2-6.tif
- Expanded View/Expanded View 1/1B/NG2-7.tif
- Expanded View/Expanded View 1/1B/NG2-5.tif
- Expanded View/Expanded View 1/1B/NG2-4.tif
- Expanded View/Expanded View 1/1B/NG2-1.tif
- Expanded View/Expanded View 1/1B/NG2-3.tif
- Expanded View/Expanded View 1/1B/NG2-2.tif
- Expanded View/Expanded View 1/1B/Desmin-1.tif
- Expanded View/Expanded View 1/1B/Desmin-2.tif
- Expanded View/Expanded View 1/1B/Desmin-3.tif
- Expanded View/Expanded View 1/1B/Desmin-7.tif
- Expanded View/Expanded View 1/1B/Desmin-6.tif
- Expanded View/Expanded View 1/1B/Desmin-4.tif
- Expanded View/Expanded View 1/1B/Desmin-5.tif
- Expanded View/Expanded View 1/1D/3.tif
- Expanded View/Expanded View 1/1D/2.tif
- Expanded View/Expanded View 1/1D/1.tif
- Expanded View/Expanded View 1/1C/3.tif
- Expanded View/Expanded View 1/1C/2.tif
- Expanded View/Expanded View 1/1C/1.tif
- Expanded View/Expanded View 1/1C/5.tif
- Expanded View/Expanded View 1/1C/4.tif
- Expanded View/Expanded View 1/1C/6.tif
- Expanded View/Expanded View 1/1C/7.tif
