# Supplementary material for: Pericyte signaling via soluble guanylate cyclase shapes the vascular niche and microenvironment of tumors
Source: EMBO J. 2024 Mar 25;43(8):7. doi: 10.1038/s44318-024-00078-5 (PMC11021551; doi:10.1038/s44318-024-00078-5)
Supplement: Supplementary file 7 — EV Figure Source Data [file 44318_2024_78_MOESM7_ESM.zip › Expanded View/Expanded View 4/EV4C.xlsx]

## Sheet: EV4 C
		CD105neg cell in CAF(%)
		sGCCtr	sGCΔPC
		37.8	45.1
		30.5	52
		25.1	59
