# Supplementary material for: Pericyte signaling via soluble guanylate cyclase shapes the vascular niche and microenvironment of tumors
Source: EMBO J. 2024 Mar 25;43(8):7. doi: 10.1038/s44318-024-00078-5 (PMC11021551; doi:10.1038/s44318-024-00078-5)
Supplement: Supplementary file 7 — EV Figure Source Data [file 44318_2024_78_MOESM7_ESM.zip › Expanded View/Expanded View 4/EV4E.xlsx]

## Sheet: EV4 E
		Eng relative mRNA level in WT CAF			Eng relative mRNA level in CD105neg CAF
		PBS	TGF-β1		PBS	TGF-β1
		0.859943	2.2566		0.967535	3.97782
		1.12399	2.40433		1.0671	2.2418
		1.03459	1.55687		0.968564	4.59567
