# Supplementary material for: Pericyte signaling via soluble guanylate cyclase shapes the vascular niche and microenvironment of tumors
Source: EMBO J. 2024 Mar 25;43(8):7. doi: 10.1038/s44318-024-00078-5 (PMC11021551; doi:10.1038/s44318-024-00078-5)
Supplement: Supplementary file 7 — EV Figure Source Data [file 44318_2024_78_MOESM7_ESM.zip › Expanded View/Expanded View 4/EV4D.xlsx]

## Sheet: EV4 D
Eng relative mRNA level			Cd74 relative mRNA level			Igfbp5 relative mRNA level
CD105pos	CD105neg		CD105pos	CD105neg		CD105pos	CD105neg
64.9586	1.05344		0.343552	0.855592		1.08701	0.282446
80.4092	0.938412		0.382593	1.23329		0.888475	0.371096
61.1813	1.01157		0.322576	0.947697		1.03544	0.339326
Cxcl14 relative mRNA level			Cd14 relative mRNA level			Cxcl2 relative mRNA level
CD105pos	CD105neg		CD105pos	CD105neg		CD105pos	CD105neg
1.16069	0.309112		1.00684	1.89592		1.07377	4.30308
0.984515	0.267515		0.99736	1.70408		0.94521	4.88082
0.875108	0.271529		0.995838	1.7531		0.985285	4.6493
