# Supplementary material for: Pericyte signaling via soluble guanylate cyclase shapes the vascular niche and microenvironment of tumors
Source: EMBO J. 2024 Mar 25;43(8):7. doi: 10.1038/s44318-024-00078-5 (PMC11021551; doi:10.1038/s44318-024-00078-5)
Supplement: Supplementary file 7 — EV Figure Source Data [file 44318_2024_78_MOESM7_ESM.zip › Expanded View/Expanded View 3/EV3D.xlsx]

## Sheet: EV3 D
GUCY1A1 relative mRNA level			GUCY1B1 relative mRNA level			TSPAN15 relative mRNA level
Control	NICD		Control	NICD		Control	NICD
1.11186	340.242		1.31939	48.7572		0.956929	305.797
0.953547	445.748		0.82236	44.4813		1.15015	292.454
0.943212	431.686		0.921649	52.0733		0.908584	299.552
VASP relative mRNA level			ABCC9 relative mRNA level			TGFB1 relative mRNA level
Control	NICD		Control	NICD		Control	NICD
0.891728	3.79128		0.970764	51.964		0.967547	2.33727
0.996335	3.16009		0.963602	53.8284		0.97775	2.49684
1.12554	3.27039		1.06903	54.2662		1.05706	2.42021
ITGA1 relative mRNA level
Control	NICD
1.32172	214.888
0.683583	209.387
1.1068	210.247
