# Supplementary material for: Pericyte signaling via soluble guanylate cyclase shapes the vascular niche and microenvironment of tumors
Source: EMBO J. 2024 Mar 25;43(8):7. doi: 10.1038/s44318-024-00078-5 (PMC11021551; doi:10.1038/s44318-024-00078-5)
Supplement: Supplementary file 7 — EV Figure Source Data [file 44318_2024_78_MOESM7_ESM.zip › Expanded View/Expanded View 3/EV3C.xlsx]

## Sheet: EV3 C
PLVAP relative mRNA level			ADAMTS1 relative mRNA level			JAM2 relative mRNA level
Control	NICD		Control	NICD		Control	NICD
1.00498	8.26582		1.06492	3.11731		1.01254	1.7432
0.987497	8.62164		0.93214	3.24645		1.04623	1.71158
1.00764	8.35179		1.0074	3.11902		0.943977	1.62371
EDNRB relative mRNA level			FLT1 relative mRNA level			ABCA1 relative mRNA level
Control	NICD		Control	NICD		Control	NICD
0.923424	2.56199		1.05258	1.78087		0.886895	2.78486
1.01324	2.52848		0.958707	2.28946		1.09892	5.04493
1.06878	1.68744		0.990969	2.1027		1.02604	2.51238
