# Supplementary material for: Pericyte signaling via soluble guanylate cyclase shapes the vascular niche and microenvironment of tumors
Source: EMBO J. 2024 Mar 25;43(8):7. doi: 10.1038/s44318-024-00078-5 (PMC11021551; doi:10.1038/s44318-024-00078-5)
Supplement: Supplementary file 7 — EV Figure Source Data [file 44318_2024_78_MOESM7_ESM.zip › Expanded View/Expanded View 5/EV5D.xlsx]

## Sheet: EV5 D
Nos2 relative mRNA level			Il-1b relative mRNA level			Il-6 relative mRNA level
Control	MIF		Control	MIF		Control	MIF
0.783729	7.28922		0.677814	16.1613		0.816213	1.34013
1.13176	8.59474		1.47755	14.663		1.13331	1.48731
1.12741	8.58382		0.998501	17.1876		1.08106	1.42258
Tnf-α relative mRNA level			Mrc1 relative mRNA level			Arg1 relative mRNA level
Control	MIF		Control	MIF		Control	MIF
0.905708	1.32285		1.02871	0.259022		1.00799	0.0413796
0.926134	1.54684		0.947362	0.218361		1.12163	0.127945
1.19217	1.26288		1.0261	0.287965		0.884489	0.0923531
Tgfb1 relative mRNA level			Cd163 relative mRNA level			Il-10 relative mRNA level
Control	MIF		Control	MIF		Control	MIF
1.04599	0.454755		1.10341	0.661651		0.987542	0.440142
1.14476	0.262184		0.92901	0.813761		1.05288	0.315983
0.835132	0.348904		0.975537	0.617475		0.961756	0.437901
