# Supplementary material for: Pericyte signaling via soluble guanylate cyclase shapes the vascular niche and microenvironment of tumors
Source: EMBO J. 2024 Mar 25;43(8):7. doi: 10.1038/s44318-024-00078-5 (PMC11021551; doi:10.1038/s44318-024-00078-5)
Supplement: Supplementary file 7 — EV Figure Source Data [file 44318_2024_78_MOESM7_ESM.zip › Expanded View/Expanded View 5/EV5H.xlsx]

## Sheet: EV5 H
Mrc1 relative mRNA level			Arg1 relative mRNA level			Il-10 relative mRNA level
Control	ISO-1		Control	ISO-1		Control	ISO-1
1.12149	1.59239		1.9882	2.51358		2.29395	3.41321
1.10617	3.53497		0.859569	3.26708		0.866559	2.91137
1.58345	2.90844		0.59152	1.55207		0.517994	1.30975
