# Supplementary material for: Pericyte signaling via soluble guanylate cyclase shapes the vascular niche and microenvironment of tumors
Source: EMBO J. 2024 Mar 25;43(8):7. doi: 10.1038/s44318-024-00078-5 (PMC11021551; doi:10.1038/s44318-024-00078-5)
Supplement: Supplementary file 7 — EV Figure Source Data [file 44318_2024_78_MOESM7_ESM.zip › Expanded View/Expanded View 5/EV5C.xlsx]

## Sheet: EV5 C
		Mif relative mRNA level
		CD105pos	CD105neg
		1.07004	5.96988
		0.950579	6.15941
		0.983129	6.25034
