# Supplementary material for: Pericyte signaling via soluble guanylate cyclase shapes the vascular niche and microenvironment of tumors
Source: EMBO J. 2024 Mar 25;43(8):7. doi: 10.1038/s44318-024-00078-5 (PMC11021551; doi:10.1038/s44318-024-00078-5)
Supplement: Supplementary file 7 — EV Figure Source Data [file 44318_2024_78_MOESM7_ESM.zip › Expanded View/Expanded View 5/EV5A.xlsx]

## Sheet: EV5 A
			The change of interaction strength to macrophage
		Endothelial cell	-0.216923
		Pericyte	-0.254882
		Cancer cell	-0.006064
		Fibroblast	-0.362433
		Granulocyte	0.09965
		Natural killer cell	-0.159724
		Macrophage	-0.076732
		T cell	-0.002233
