# Supplementary material for: Pericyte signaling via soluble guanylate cyclase shapes the vascular niche and microenvironment of tumors
Source: EMBO J. 2024 Mar 25;43(8):7. doi: 10.1038/s44318-024-00078-5 (PMC11021551; doi:10.1038/s44318-024-00078-5)
Supplement: Supplementary file 7 — EV Figure Source Data [file 44318_2024_78_MOESM7_ESM.zip › Expanded View/Expanded View 5/EV5F.xlsx]

## Sheet: EV5 F
		Tnf-α relative mRNA level			Il-6 relative mRNA level
		Control	ISO-1		Control	ISO-1
		0.98342	1.10077		0.700649	0.699101
		0.974599	1.13647		1.17985	1.05133
		1.04336	1.24998		1.20969	2.17339
		Tgfb1 relative mRNA level			Mrc1 relative mRNA level
		Control	ISO-1		Control	ISO-1
		0.958475	1.00149		0.909552	1.22714
		1.04344	1.29451		0.8401	1.53006
		0.999891	0.995457		1.3087	1.55282
		Arg1 relative mRNA level			Il-10 relative mRNA level
		Control	ISO-1		Control	ISO-1
		1.10517	1.19535		0.95512	0.875715
		0.864702	1.49399		1.00482	0.796458
		1.04642	1.33764		1.04197	0.748153
