# Supplementary material for: Pericyte signaling via soluble guanylate cyclase shapes the vascular niche and microenvironment of tumors
Source: EMBO J. 2024 Mar 25;43(8):7. doi: 10.1038/s44318-024-00078-5 (PMC11021551; doi:10.1038/s44318-024-00078-5)
Supplement: Supplementary file 7 — EV Figure Source Data [file 44318_2024_78_MOESM7_ESM.zip › Expanded View/Expanded View 4/EV4F/EV4F.xlsx]

## Sheet: EV4 F
	p-SMAD3
	Sample name	Percentage
	sGCCtr	2.95646
	sGCCtr	2.27879
	sGCCtr	1.9023
	sGCCtr	1.49352
	sGCΔPC	0.766856
	sGCΔPC	0.666107
	sGCΔPC	0.41571
	sGCΔPC	0.709535
