# Supplementary material for: Pericyte signaling via soluble guanylate cyclase shapes the vascular niche and microenvironment of tumors
Source: EMBO J. 2024 Mar 25;43(8):7. doi: 10.1038/s44318-024-00078-5 (PMC11021551; doi:10.1038/s44318-024-00078-5)
Supplement: Supplementary file 7 — EV Figure Source Data [file 44318_2024_78_MOESM7_ESM.zip › Expanded View/Expanded View 2/EV2B/EV2B.xlsx]

## Sheet: EV2 B
	Ter119 positive area
	Sample name	Percentage
	sGCCtr	5.15221
	sGCCtr	4.45491
	sGCCtr	2.22325
	sGCCtr	7.56525
	sGCCtr	7.84877
	sGCΔPC	9.69751
	sGCΔPC	7.56924
	sGCΔPC	8.71605
	sGCΔPC	15.0732
	sGCΔPC	7.7729
