# Supplementary material for: Pericyte signaling via soluble guanylate cyclase shapes the vascular niche and microenvironment of tumors
Source: EMBO J. 2024 Mar 25;43(8):7. doi: 10.1038/s44318-024-00078-5 (PMC11021551; doi:10.1038/s44318-024-00078-5)
Supplement: Supplementary file 7 — EV Figure Source Data [file 44318_2024_78_MOESM7_ESM.zip › Expanded View/Expanded View 2/EV2C/EV2C.xlsx]

## Sheet: EV2 C
	Lectin+ / CD31+ area
	Sample name	Percentage
	sGCCtr	50.4592
	sGCCtr	50.1446
	sGCCtr	53.5652
	sGCCtr	64.0245
	sGCCtr	46.928
	sGCΔPC	32.5969
	sGCΔPC	39.1093
	sGCΔPC	39.5669
	sGCΔPC	34.0548
	sGCΔPC	39.7688
