# Supplementary material for: Pericyte signaling via soluble guanylate cyclase shapes the vascular niche and microenvironment of tumors
Source: EMBO J. 2024 Mar 25;43(8):7. doi: 10.1038/s44318-024-00078-5 (PMC11021551; doi:10.1038/s44318-024-00078-5)
Supplement: Supplementary file 7 — EV Figure Source Data [file 44318_2024_78_MOESM7_ESM.zip › Expanded View/Expanded View 2/EV2A/EV2A.xlsx]

## Sheet: EV2 A
	NG2 pericyte coverage
	Sample name	Percentage
	sGCCtr	28.2753
	sGCCtr	31.363
	sGCCtr	34.9576
	sGCCtr	37.9294
	sGCΔPC	22.6876
	sGCΔPC	23.4257
	sGCΔPC	25.7946
