# Supplementary material for: Pericyte signaling via soluble guanylate cyclase shapes the vascular niche and microenvironment of tumors
Source: EMBO J. 2024 Mar 25;43(8):7. doi: 10.1038/s44318-024-00078-5 (PMC11021551; doi:10.1038/s44318-024-00078-5)
Supplement: Supplementary file 8 — Appendix Figure Source Data [file 44318_2024_78_MOESM8_ESM.zip]

Archive with 173 entries (145 files):
- Appendix Figure/
- Appendix Figure/Appendix Figure S7/
- Appendix Figure/Appendix Figure S9/
- Appendix Figure/._.DS_Store
- Appendix Figure/Appendix Figure S8/
- Appendix Figure/Appendix Figure S6/
- Appendix Figure/Appendix Figure S1/
- Appendix Figure/.DS_Store
- Appendix Figure/Appendix Figure S10/
- Appendix Figure/Appendix Figure S3/
- Appendix Figure/Appendix Figure S2/
- Appendix Figure/Appendix Figure S5/
- Appendix Figure/Appendix Figure S7/S7B/
- Appendix Figure/Appendix Figure S9/S9C/
- Appendix Figure/Appendix Figure S9/S9B/
- Appendix Figure/Appendix Figure S8/S8B/
- Appendix Figure/Appendix Figure S6/S6A.xlsx
- Appendix Figure/Appendix Figure S6/S6B/
- Appendix Figure/Appendix Figure S1/._.DS_Store
- Appendix Figure/Appendix Figure S1/.DS_Store
- Appendix Figure/Appendix Figure S1/S1D/
- Appendix Figure/Appendix Figure S1/S1C/
- Appendix Figure/Appendix Figure S1/S1B/
- Appendix Figure/Appendix Figure S1/S1E/
- Appendix Figure/Appendix Figure S10/S10B/
- Appendix Figure/Appendix Figure S10/S10D.xlsx
- Appendix Figure/Appendix Figure S10/S10C.xlsx
- Appendix Figure/Appendix Figure S3/S3C/
- Appendix Figure/Appendix Figure S3/S3D/
- Appendix Figure/Appendix Figure S3/S3B/
- Appendix Figure/Appendix Figure S3/S3A/
- Appendix Figure/Appendix Figure S2/S2A.xlsx
- Appendix Figure/Appendix Figure S2/S2F.xlsx
- Appendix Figure/Appendix Figure S2/S2D.xlsx
- Appendix Figure/Appendix Figure S2/S2E/
- Appendix Figure/Appendix Figure S2/S2B/
- Appendix Figure/Appendix Figure S2/S2C.xlsx
- Appendix Figure/Appendix Figure S5/S5C/
- Appendix Figure/Appendix Figure S5/S5D/
- Appendix Figure/Appendix Figure S7/S7B/sGCCtr tdTomato-5.tif
- Appendix Figure/Appendix Figure S7/S7B/sGC╬öpc tdTomato-4.tif
- Appendix Figure/Appendix Figure S7/S7B/sGC╬öpc tdTomato-5.tif
- Appendix Figure/Appendix Figure S7/S7B/sGCCtr tdTomato-4.tif
- Appendix Figure/Appendix Figure S7/S7B/sGCCtr tdTomato-6.tif
- Appendix Figure/Appendix Figure S7/S7B/sGC╬öpc tdTomato-7.tif
- Appendix Figure/Appendix Figure S7/S7B/sGC╬öpc tdTomato-6.tif
- Appendix Figure/Appendix Figure S7/S7B/sGCCtr tdTomato-7.tif
- Appendix Figure/Appendix Figure S7/S7B/sGCCtr tdTomato-3.tif
- Appendix Figure/Appendix Figure S7/S7B/sGC╬öpc tdTomato-2.tif
- Appendix Figure/Appendix Figure S7/S7B/sGC╬öpc tdTomato-3.tif
- Appendix Figure/Appendix Figure S7/S7B/sGCCtr tdTomato-2.tif
- Appendix Figure/Appendix Figure S7/S7B/sGC╬öpc tdTomato-1.tif
- Appendix Figure/Appendix Figure S7/S7B/sGCCtr tdTomato-1.tif
- Appendix Figure/Appendix Figure S9/S9C/S9C.xlsx
- Appendix Figure/Appendix Figure S9/S9C/Control-2.tif
- Appendix Figure/Appendix Figure S9/S9C/ODQ-1.tif
- Appendix Figure/Appendix Figure S9/S9C/Control-3.tif
- Appendix Figure/Appendix Figure S9/S9C/Control-1.tif
- Appendix Figure/Appendix Figure S9/S9C/ODQ-2.tif
- Appendix Figure/Appendix Figure S9/S9C/ODQ-3.tif
- Appendix Figure/Appendix Figure S9/S9B/S9B.xlsx
- Appendix Figure/Appendix Figure S9/S9B/Control-2.tif
- Appendix Figure/Appendix Figure S9/S9B/ODQ-1.tif
- Appendix Figure/Appendix Figure S9/S9B/Control-3.tif
- Appendix Figure/Appendix Figure S9/S9B/Control-1.tif
- Appendix Figure/Appendix Figure S9/S9B/ODQ-2.tif
- Appendix Figure/Appendix Figure S9/S9B/ODQ-3.tif
- Appendix Figure/Appendix Figure S8/S8B/8.tif
- Appendix Figure/Appendix Figure S8/S8B/3.tif
- Appendix Figure/Appendix Figure S8/S8B/2.tif
- Appendix Figure/Appendix Figure S8/S8B/1.tif
- Appendix Figure/Appendix Figure S8/S8B/5.tif
- Appendix Figure/Appendix Figure S8/S8B/4.tif
- Appendix Figure/Appendix Figure S8/S8B/6.tif
- Appendix Figure/Appendix Figure S8/S8B/7.tif
- Appendix Figure/Appendix Figure S6/S6B/sGCCtr-4.tif
- Appendix Figure/Appendix Figure S6/S6B/sGCCtr-3.tif
- Appendix Figure/Appendix Figure S6/S6B/sGCCtr-2.tif
- Appendix Figure/Appendix Figure S6/S6B/sGCCtr-1.tif
- Appendix Figure/Appendix Figure S6/S6B/sGC╬öpc-4.tif
- Appendix Figure/Appendix Figure S6/S6B/sGC╬öpc-1.tif
- Appendix Figure/Appendix Figure S6/S6B/sGC╬öpc-2.tif
- Appendix Figure/Appendix Figure S6/S6B/sGC╬öpc-3.tif
- Appendix Figure/Appendix Figure S6/S6B/S6B.xlsx
- Appendix Figure/Appendix Figure S1/S1D/sGCCtr-4.tif
- Appendix Figure/Appendix Figure S1/S1D/sGCCtr-3.tif
- Appendix Figure/Appendix Figure S1/S1D/sGCCtr-2.tif
- Appendix Figure/Appendix Figure S1/S1D/sGCCtr-1.tif
- Appendix Figure/Appendix Figure S1/S1D/sGC╬öpc-4.tif
- Appendix Figure/Appendix Figure S1/S1D/sGC╬öpc-1.tif
- Appendix Figure/Appendix Figure S1/S1D/sGC╬öpc-2.tif
- Appendix Figure/Appendix Figure S1/S1D/sGC╬öpc-3.tif
- Appendix Figure/Appendix Figure S1/S1D/S1D.xlsx
- Appendix Figure/Appendix Figure S1/S1C/sGCCtr-4.tif
- Appendix Figure/Appendix Figure S1/S1C/sGCCtr-3.tif
- Appendix Figure/Appendix Figure S1/S1C/sGCCtr-2.tif
- Appendix Figure/Appendix Figure S1/S1C/sGCCtr-1.tif
- Appendix Figure/Appendix Figure S1/S1C/sGC╬öpc-4.tif
- Appendix Figure/Appendix Figure S1/S1C/sGC╬öpc-1.tif
- Appendix Figure/Appendix Figure S1/S1C/sGC╬öpc-2.tif
- Appendix Figure/Appendix Figure S1/S1C/sGC╬öpc-3.tif
- Appendix Figure/Appendix Figure S1/S1C/S1C.xlsx
- Appendix Figure/Appendix Figure S1/S1B/S1 B.pdf
- Appendix Figure/Appendix Figure S1/S1B/S1B.xlsx
- Appendix Figure/Appendix Figure S1/S1E/sGCCtr-3.tif
- Appendix Figure/Appendix Figure S1/S1E/sGCCtr-2.tif
- Appendix Figure/Appendix Figure S1/S1E/sGCCtr-1.tif
- Appendix Figure/Appendix Figure S1/S1E/sGC╬öpc-1.tif
- Appendix Figure/Appendix Figure S1/S1E/sGC╬öpc-2.tif
- Appendix Figure/Appendix Figure S1/S1E/sGC╬öpc-3.tif
- Appendix Figure/Appendix Figure S10/S10B/1.jpg
- Appendix Figure/Appendix Figure S3/S3C/sGCCtr-3.tif
- Appendix Figure/Appendix Figure S3/S3C/sGCCtr-2.tif
- Appendix Figure/Appendix Figure S3/S3C/sGCCtr-1.tif
- Appendix Figure/Appendix Figure S3/S3C/sGC╬öpc-1.tif
- Appendix Figure/Appendix Figure S3/S3C/sGC╬öpc-2.tif
- Appendix Figure/Appendix Figure S3/S3C/sGC╬öpc-3.tif
- Appendix Figure/Appendix Figure S3/S3C/S3C.xlsx
- Appendix Figure/Appendix Figure S3/S3D/sGCCtr-4.tif
- Appendix Figure/Appendix Figure S3/S3D/sGCCtr-3.tif
- Appendix Figure/Appendix Figure S3/S3D/sGCCtr-2.tif
- Appendix Figure/Appendix Figure S3/S3D/sGCCtr-1.tif
- Appendix Figure/Appendix Figure S3/S3D/sGC╬öpc-4.tif
- Appendix Figure/Appendix Figure S3/S3D/sGC╬öpc-1.tif
- Appendix Figure/Appendix Figure S3/S3D/sGC╬öpc-2.tif
- Appendix Figure/Appendix Figure S3/S3D/sGC╬öpc-3.tif
- Appendix Figure/Appendix Figure S3/S3D/S3D.xlsx
- Appendix Figure/Appendix Figure S3/S3B/sGCCtr-4.tif
- Appendix Figure/Appendix Figure S3/S3B/sGCCtr-3.tif
- Appendix Figure/Appendix Figure S3/S3B/sGCCtr-2.tif
- Appendix Figure/Appendix Figure S3/S3B/sGCCtr-1.tif
- Appendix Figure/Appendix Figure S3/S3B/sGC╬öpc-4.tif
- Appendix Figure/Appendix Figure S3/S3B/sGC╬öpc-1.tif
- Appendix Figure/Appendix Figure S3/S3B/sGC╬öpc-2.tif
- Appendix Figure/Appendix Figure S3/S3B/sGC╬öpc-3.tif
- Appendix Figure/Appendix Figure S3/S3B/S3B.xlsx
- Appendix Figure/Appendix Figure S3/S3A/sGCCtr-3.tif
- Appendix Figure/Appendix Figure S3/S3A/sGCCtr-2.tif
- Appendix Figure/Appendix Figure S3/S3A/sGCCtr-1.tif
- Appendix Figure/Appendix Figure S3/S3A/sGC╬öpc-1.tif
- Appendix Figure/Appendix Figure S3/S3A/sGC╬öpc-2.tif
- Appendix Figure/Appendix Figure S3/S3A/S3A.xlsx
- Appendix Figure/Appendix Figure S3/S3A/sGC╬öpc-3.tif
- Appendix Figure/Appendix Figure S2/S2E/EO771 TUMOR.jpg
- Appendix Figure/Appendix Figure S2/S2E/._EO771 TUMOR.jpg
- Appendix Figure/Appendix Figure S2/S2B/sGCCtr-5.tif
- Appendix Figure/Appendix Figure S2/S2B/sGCCtr-4.tif
- Appendix Figure/Appendix Figure S2/S2B/sGCCtr-6.tif
- Appendix Figure/Appendix Figure S2/S2B/sGCCtr-7.tif
- Appendix Figure/Appendix Figure S2/S2B/sGCCtr-3.tif
- Appendix Figure/Appendix Figure S2/S2B/sGCCtr-2.tif
- Appendix Figure/Appendix Figure S2/S2B/sGCCtr-1.tif
- Appendix Figure/Appendix Figure S2/S2B/sGC╬öpc-7.tif
- Appendix Figure/Appendix Figure S2/S2B/sGC╬öpc-6.tif
- Appendix Figure/Appendix Figure S2/S2B/sGC╬öpc-4.tif
- Appendix Figure/Appendix Figure S2/S2B/sGC╬öpc-5.tif
- Appendix Figure/Appendix Figure S2/S2B/sGC╬öpc-1.tif
- Appendix Figure/Appendix Figure S2/S2B/sGC╬öpc-2.tif
- Appendix Figure/Appendix Figure S2/S2B/sGC╬öpc-3.tif
- Appendix Figure/Appendix Figure S5/S5C/sGCCtr-3.tif
- Appendix Figure/Appendix Figure S5/S5C/sGCCtr-2.tif
- Appendix Figure/Appendix Figure S5/S5C/sGCCtr-1.tif
- Appendix Figure/Appendix Figure S5/S5C/sGC╬öpc-1.tif
- Appendix Figure/Appendix Figure S5/S5C/sGC╬öpc-2.tif
- Appendix Figure/Appendix Figure S5/S5C/sGC╬öpc-3.tif
- Appendix Figure/Appendix Figure S5/S5C/S5C.xlsx
- Appendix Figure/Appendix Figure S5/S5D/sGCCtr-3.tif
- Appendix Figure/Appendix Figure S5/S5D/sGCCtr-2.tif
- Appendix Figure/Appendix Figure S5/S5D/sGCCtr-1.tif
- Appendix Figure/Appendix Figure S5/S5D/sGC╬öpc-1.tif
- Appendix Figure/Appendix Figure S5/S5D/sGC╬öpc-2.tif
- Appendix Figure/Appendix Figure S5/S5D/sGC╬öpc-3.tif
- Appendix Figure/Appendix Figure S5/S5D/S5D.xlsx
