# Supplementary material for: Pericyte signaling via soluble guanylate cyclase shapes the vascular niche and microenvironment of tumors
Source: EMBO J. 2024 Mar 25;43(8):7. doi: 10.1038/s44318-024-00078-5 (PMC11021551; doi:10.1038/s44318-024-00078-5)
Supplement: Supplementary file 8 — Appendix Figure Source Data [file 44318_2024_78_MOESM8_ESM.zip › Appendix Figure/Appendix Figure S6/S6A.xlsx]

## Sheet: S6 A
	CAF Percentage
	Sample name	Percentage
	sGCCtr	1.97
	sGCCtr	1.42
	sGCCtr	1.29
	sGCCtr	1.59
	sGCΔPC	1.9
	sGCΔPC	2.9
	sGCΔPC	2.83
	sGCΔPC	2.32
