# Supplementary material for: Pericyte signaling via soluble guanylate cyclase shapes the vascular niche and microenvironment of tumors
Source: EMBO J. 2024 Mar 25;43(8):7. doi: 10.1038/s44318-024-00078-5 (PMC11021551; doi:10.1038/s44318-024-00078-5)
Supplement: Supplementary file 8 — Appendix Figure Source Data [file 44318_2024_78_MOESM8_ESM.zip › Appendix Figure/Appendix Figure S10/S10D.xlsx]

## Sheet: S10 D
	Sample name	Tumor Weight
	Vehicle + Vehicle	0.28
	Vehicle + Vehicle	0.39
	Vehicle + Vehicle	0.62
	Vehicle + Vehicle	0.32
	Vehicle + Vehicle	0.39
	Vehicle + Vehicle	0.61
	ODQ + Vehicle	0.19
	ODQ + Vehicle	0.51
	ODQ + Vehicle	0.14
	ODQ + Vehicle	0.35
	ODQ + Vehicle	0.28
	ODQ + Vehicle	0.22
	Vehicle + Fruquintinib	0.08
	Vehicle + Fruquintinib	0.11
	Vehicle + Fruquintinib	0.19
	Vehicle + Fruquintinib	0.22
	Vehicle + Fruquintinib	0.15
	Vehicle + Fruquintinib	0.18
	ODQ + Fruquintinib	0.05
	ODQ + Fruquintinib	0.04
	ODQ + Fruquintinib	0.05
	ODQ + Fruquintinib	0.09
	ODQ + Fruquintinib	0.15
	ODQ + Fruquintinib	0.09
