# Supplementary material for: Pericyte signaling via soluble guanylate cyclase shapes the vascular niche and microenvironment of tumors
Source: EMBO J. 2024 Mar 25;43(8):7. doi: 10.1038/s44318-024-00078-5 (PMC11021551; doi:10.1038/s44318-024-00078-5)
Supplement: Supplementary file 8 — Appendix Figure Source Data [file 44318_2024_78_MOESM8_ESM.zip › Appendix Figure/Appendix Figure S10/S10C.xlsx]

## Sheet: S10 C
Day	Vehicle + Vehicle
8	24.1243	52.8866	61.4916	37.8213	58.0188	75.8861
9	42.019	99.5147	102.295	70.1005	99.911	105.793
10	68.7229	144.525	192.426	132.247	171.246	147.789
11	114.525	228.6	261.02	181.037	226.056	234.626
12	153.455	304.747	415.283	254.651	314.99	396.403
13	244.863	362.267	564.638	342.802	379.901	579.165
14	434.468	475.937	779.607	411.102	506.32	810.461
Day	ODQ + Vehicle
8	26.9945	52.7591	17.4534	39.5831	53.7966	49.2325
9	36.3847	92.4626	38.8523	84.0769	78.5981	60.0298
10	57.0946	135.235	53.7635	113.468	149.574	68.3381
11	104.636	180.306	103.998	137.413	201.473	80.1061
12	140.682	278.532	153.14	239.292	251.228	110.667
13	183.152	321.42	174.222	316.855	265.303	158.003
14	208.678	464.74	194.314	378.25	285.777	188.708
Day	Vehicle + Fruquintinib
8	22.6454	36.2785	75.3821	66.926	32.9611	16.2691
9	28.3493	64.9058	108.298	79.8425	56.8945	36.4042
10	28.9498	65.404	130.914	91.6213	72.1917	52.9809
11	34.7163	79.1772	158.212	103.176	102.234	86.9191
12	57.5541	94.5469	217	118.504	144.923	124.031
13	77.7399	122.355	225.523	176.076	154.999	166.242
14	126.937	148.087	304.586	277.375	166.889	203.492
Day	ODQ + Fruquintinib
8	18.497	24.5222	33.8148	39.8855	37.7568	26.9812
9	32.5591	35.0273	34.8966	60.118	58.2329	39.2886
10	48.0465	49.158	40.2264	79.0533	84.7998	46.286
11	55.6248	61.5936	54.1357	85.8233	110.555	58.5363
12	67.5524	65.0639	95.6102	89.1263	157.249	69.4965
13	78.085	78.7348	100.933	91.4496	180.048	76.5696
14	100.241	94.4872	118.74	100.37	201.255	103.563
