# Supplementary material for: Pericyte signaling via soluble guanylate cyclase shapes the vascular niche and microenvironment of tumors
Source: EMBO J. 2024 Mar 25;43(8):7. doi: 10.1038/s44318-024-00078-5 (PMC11021551; doi:10.1038/s44318-024-00078-5)
Supplement: Supplementary file 8 — Appendix Figure Source Data [file 44318_2024_78_MOESM8_ESM.zip › Appendix Figure/Appendix Figure S2/S2A.xlsx]

## Sheet: S2 A
Day	sGCCtr
7	16.9639	36.5211	25.6086	13.9895	33.0691	15.6417	20.8815
8	24.715	40.7732	41.5401	17.4955	43.5617	46.9031	43.3095
9	43.391	69.224	67.2533	32.1085	68.1529	76.3184	50.8556
10	103.381	70.1982	95.3585	36.8233	87.043	128.665	60.6528
11	114.725	103.783	126.123	56.639	132.233	210.931	70.7835
12	184.161	184.725	211.479	72.8826	360.474	382.42	206.231
13	251.884	386.52	285.317	161.953	439.293	431.103	229.334
14	337.301	804.042	352.387	219.404	534.639	656.446	450.126
Day	sGCΔPC
7	10.252	9.37828	10.9226	14.3178	14.0358	76.4476	15.734
8	19.2462	24.2522	21.2898	26.191	16.4594	102.066	22.763
9	22.4075	44.9195	21.2898	49.2293	16.4594	149.376	29.5252
10	25.0279	55.7357	21.2898	59.089	16.4594	214.507	36.8576
11	26.0413	108.916	21.2898	93.6196	27.4372	263.807	45.5141
12	26.0413	117.012	21.2898	133.249	27.4372	263.807	69.0011
13	26.0413	258.785	21.2898	241.876	29.0278	263.807	75.4023
14	26.0413	302.935	21.2898	341.116	53.678	263.807	124.38
