# Supplementary material for: Pericyte signaling via soluble guanylate cyclase shapes the vascular niche and microenvironment of tumors
Source: EMBO J. 2024 Mar 25;43(8):7. doi: 10.1038/s44318-024-00078-5 (PMC11021551; doi:10.1038/s44318-024-00078-5)
Supplement: Supplementary file 8 — Appendix Figure Source Data [file 44318_2024_78_MOESM8_ESM.zip › Appendix Figure/Appendix Figure S2/S2D.xlsx]

## Sheet: S2 D
Day	sGCCtr
7	45.6984	124.318	51.7786	64.8648	79.56	144.111	72.8283
8	68.0611	142.794	68.6935	90.5508	90.8963	183.577	100.16
9	110.462	174.626	89.974	109.088	99.5742	276.272	128.41
10	112.001	210.381	132.049	153.552	140.25	342.287	187.088
11	130.827	286.7	214.151	161.224	214.877	396.485	248.281
12	218.841	303.781	252.99	239.252	242.384	486.243	281.493
13	304.432	379.322	274.069	271.864	249.047	529.238	324.23
14	435.171	426.413	294.059	337.452	286.962	572.916	344.168
Day	sGCΔPC
7	24.9403	57.6787	75.0987	81.9868	55.1427	74.8558	65.7335
8	30.6028	66.6124	75.4871	124.279	93.6585	81.6242	75.0649
9	51.4103	73.3368	78.0768	173.585	106.147	105.222	128.495
10	51.4103	88.6358	109.095	195.365	134.036	139.076	138.019
11	51.4103	115.783	156.571	224.885	177.872	152.186	153.753
12	52.082	120.802	200.849	241.253	183.223	172.698	208.164
13	52.5217	151.177	238.294	292.41	217.394	267.905	239.966
14	52.6232	179.225	285.367	392.649	227.871	294.811	242.857
