# Supplementary material for: Pericyte signaling via soluble guanylate cyclase shapes the vascular niche and microenvironment of tumors
Source: EMBO J. 2024 Mar 25;43(8):7. doi: 10.1038/s44318-024-00078-5 (PMC11021551; doi:10.1038/s44318-024-00078-5)
Supplement: Supplementary file 8 — Appendix Figure Source Data [file 44318_2024_78_MOESM8_ESM.zip › Appendix Figure/Appendix Figure S2/S2C.xlsx]

## Sheet: S2 C
				Sample name	Tumor Weight
				sGCCtr	0.28
				sGCCtr	1.04
				sGCCtr	0.22
				sGCCtr	0.23
				sGCCtr	0.65
				sGCCtr	0.49
				sGCCtr	0.38
				sGCΔPC	0.01
				sGCΔPC	0.19
				sGCΔPC	0.02
				sGCΔPC	0.21
				sGCΔPC	0.03
				sGCΔPC	0.18
				sGCΔPC	0.14
