# Supplementary material for: Pericyte signaling via soluble guanylate cyclase shapes the vascular niche and microenvironment of tumors
Source: EMBO J. 2024 Mar 25;43(8):7. doi: 10.1038/s44318-024-00078-5 (PMC11021551; doi:10.1038/s44318-024-00078-5)
Supplement: Supplementary file 8 — Appendix Figure Source Data [file 44318_2024_78_MOESM8_ESM.zip › Appendix Figure/Appendix Figure S9/S9C/S9C.xlsx]

## Sheet: S9 C
	Albumin positive area
	Sample name	Percentage
	Control	1.61833
	Control	1.94571
	Control	1.43714
	Control	1.22333
	ODQ	2.08
	ODQ	1.31714
	ODQ	2.21833
	ODQ	2.26714
	ODQ	1.45125
