# Supplementary material for: Pericyte signaling via soluble guanylate cyclase shapes the vascular niche and microenvironment of tumors
Source: EMBO J. 2024 Mar 25;43(8):7. doi: 10.1038/s44318-024-00078-5 (PMC11021551; doi:10.1038/s44318-024-00078-5)
Supplement: Supplementary file 8 — Appendix Figure Source Data [file 44318_2024_78_MOESM8_ESM.zip › Appendix Figure/Appendix Figure S9/S9B/S9B.xlsx]

## Sheet: S9 B
	CD31 positive area			Desmin+ pericyte coverage
	Sample name	Percentage		Sample name	Percentage
	Control	3.402		Control	16.7996
	Control	2.46556		Control	17.0009
	Control	3.63429		Control	17.4901
	Control	3.31857		Control	17.9828
	ODQ	2.93133		ODQ	15.1174
	ODQ	2.99667		ODQ	15.9328
	ODQ	3.224		ODQ	17.1522
	ODQ	3.58833		ODQ	17.2943
	ODQ	3.47375		ODQ	17.4907
