# Supplementary material for: Pericyte signaling via soluble guanylate cyclase shapes the vascular niche and microenvironment of tumors
Source: EMBO J. 2024 Mar 25;43(8):7. doi: 10.1038/s44318-024-00078-5 (PMC11021551; doi:10.1038/s44318-024-00078-5)
Supplement: Supplementary file 8 — Appendix Figure Source Data [file 44318_2024_78_MOESM8_ESM.zip › Appendix Figure/Appendix Figure S6/S6B/S6B.xlsx]

## Sheet: S6 B
	PDGFRα+ area
	Sample name	Percentage
	sGCCtr	0.936
	sGCCtr	1.95429
	sGCCtr	1.63
	sGCCtr	2.57
	sGCCtr	1.95
	sGCCtr	2.776
	sGCCtr	2.85667
	sGCΔPC	4.2575
	sGCΔPC	7.13
	sGCΔPC	5.16
	sGCΔPC	4.53857
	sGCΔPC	4.90667
	sGCΔPC	6.785
	sGCΔPC	16.025
