# Supplementary material for: Pericyte signaling via soluble guanylate cyclase shapes the vascular niche and microenvironment of tumors
Source: EMBO J. 2024 Mar 25;43(8):7. doi: 10.1038/s44318-024-00078-5 (PMC11021551; doi:10.1038/s44318-024-00078-5)
Supplement: Supplementary file 8 — Appendix Figure Source Data [file 44318_2024_78_MOESM8_ESM.zip › Appendix Figure/Appendix Figure S1/S1D/S1D.xlsx]

## Sheet: Appendix Figure S1 D
	CD31 positive area			PDGFRB+ pericyte coverage
	Sample name	Percentage		Sample name	Percentage
	sGCCtr	3.2125		sGCCtr	37.13
	sGCCtr	5.27		sGCCtr	28.8067
	sGCCtr	7.792		sGCCtr	31.0125
	sGCCtr	7.084		sGCCtr	34.79
	sGCΔPC	5.4		sGCΔPC	34.92
	sGCΔPC	7.622		sGCΔPC	32.25
	sGCΔPC	6.062		sGCΔPC	27.05
	sGCΔPC	7.972		sGCΔPC	29.92
