# Supplementary material for: Pericyte signaling via soluble guanylate cyclase shapes the vascular niche and microenvironment of tumors
Source: EMBO J. 2024 Mar 25;43(8):7. doi: 10.1038/s44318-024-00078-5 (PMC11021551; doi:10.1038/s44318-024-00078-5)
Supplement: Supplementary file 8 — Appendix Figure Source Data [file 44318_2024_78_MOESM8_ESM.zip › Appendix Figure/Appendix Figure S1/S1C/S1C.xlsx]

## Sheet: Appendix Figure S1 C
	Sample name	GUCY1B1 / β-ACTIN
	sGCCtr	0.867985
	sGCCtr	1.24036
	sGCCtr	0.869129
	sGCCtr	0.840115
	sGCCtr	1.14329
	sGCCtr	1.07252
	sGCCtr	0.9666
	sGCΔPC	0.35195
	sGCΔPC	0.709592
	sGCΔPC	0.393147
	sGCΔPC	0.731452
	sGCΔPC	0.343645
	sGCΔPC	0.358497
	sGCΔPC	0.405302
