# Supplementary material for: Pericyte signaling via soluble guanylate cyclase shapes the vascular niche and microenvironment of tumors
Source: EMBO J. 2024 Mar 25;43(8):7. doi: 10.1038/s44318-024-00078-5 (PMC11021551; doi:10.1038/s44318-024-00078-5)
Supplement: Supplementary file 8 — Appendix Figure Source Data [file 44318_2024_78_MOESM8_ESM.zip › Appendix Figure/Appendix Figure S1/S1B/S1B.xlsx]

## Sheet: Appendix Figure S1 B
	Sample name	GUCY1B1 / β-ACTIN
	sGCCtr	1.03178
	sGCCtr	1.24935
	sGCCtr	0.938881
	sGCCtr	0.845383
	sGCCtr	0.93119
	sGCCtr	1.00342
	sGCΔPC	0.477619
	sGCΔPC	0.823679
	sGCΔPC	0.44742
	sGCΔPC	0.555724
	sGCΔPC	0.357023
	sGCΔPC	0.590535
