# Supplementary material for: Pericyte signaling via soluble guanylate cyclase shapes the vascular niche and microenvironment of tumors
Source: EMBO J. 2024 Mar 25;43(8):7. doi: 10.1038/s44318-024-00078-5 (PMC11021551; doi:10.1038/s44318-024-00078-5)
Supplement: Supplementary file 8 — Appendix Figure Source Data [file 44318_2024_78_MOESM8_ESM.zip › Appendix Figure/Appendix Figure S3/S3C/S3C.xlsx]

## Sheet: S3 C
	CD31 positive area
	Sample name	Percentage
	sGCCtr	3.98748
	sGCCtr	4.92082
	sGCCtr	5.59062
	sGCCtr	6.23646
	sGCCtr	4.61968
	sGCCtr	11.3236
	sGCCtr	8.29353
	sGCΔPC	5.3526
	sGCΔPC	2.45956
	sGCΔPC	5.06816
	sGCΔPC	5.12931
	sGCΔPC	2.79449
	sGCΔPC	4.34819
	sGCΔPC	4.56135
