# Supplementary material for: Pericyte signaling via soluble guanylate cyclase shapes the vascular niche and microenvironment of tumors
Source: EMBO J. 2024 Mar 25;43(8):7. doi: 10.1038/s44318-024-00078-5 (PMC11021551; doi:10.1038/s44318-024-00078-5)
Supplement: Supplementary file 8 — Appendix Figure Source Data [file 44318_2024_78_MOESM8_ESM.zip › Appendix Figure/Appendix Figure S3/S3D/S3D.xlsx]

## Sheet: S3 D
	Desmin+ pericyte coverage
	Sample name	Percentage
	sGCCtr	31.4776
	sGCCtr	15.4866
	sGCCtr	24.4108
	sGCCtr	27.5736
	sGCCtr	28.0305
	sGCCtr	26.4301
	sGCCtr	17.9982
	sGCΔPC	20.9895
	sGCΔPC	16.7194
	sGCΔPC	20.4006
	sGCΔPC	14.4273
	sGCΔPC	11.9882
	sGCΔPC	19.2649
	sGCΔPC	10.7126
