# Supplementary material for: Pericyte signaling via soluble guanylate cyclase shapes the vascular niche and microenvironment of tumors
Source: EMBO J. 2024 Mar 25;43(8):7. doi: 10.1038/s44318-024-00078-5 (PMC11021551; doi:10.1038/s44318-024-00078-5)
Supplement: Supplementary file 8 — Appendix Figure Source Data [file 44318_2024_78_MOESM8_ESM.zip › Appendix Figure/Appendix Figure S3/S3B/S3B.xlsx]

## Sheet: S3 B
	Desmin+ pericyte coverage
	Sample name	Percentage
	sGCCtr	33.041
	sGCCtr	24.3752
	sGCCtr	22.3904
	sGCCtr	20.9755
	sGCΔPC	21.1346
	sGCΔPC	12.5119
	sGCΔPC	11.9083
	sGCΔPC	14.8899
