# Supplementary material for: Pericyte signaling via soluble guanylate cyclase shapes the vascular niche and microenvironment of tumors
Source: EMBO J. 2024 Mar 25;43(8):7. doi: 10.1038/s44318-024-00078-5 (PMC11021551; doi:10.1038/s44318-024-00078-5)
Supplement: Supplementary file 8 — Appendix Figure Source Data [file 44318_2024_78_MOESM8_ESM.zip › Appendix Figure/Appendix Figure S3/S3A/S3A.xlsx]

## Sheet: S3 A
	CD31 positive area
	Sample name	Percentage
	sGCCtr	4.81329
	sGCCtr	5.64491
	sGCCtr	4.45224
	sGCCtr	7.32568
	sGCΔPC	3.44204
	sGCΔPC	2.58444
	sGCΔPC	2.93472
	sGCΔPC	2.62674
