# Supplementary material for: Pericyte signaling via soluble guanylate cyclase shapes the vascular niche and microenvironment of tumors
Source: EMBO J. 2024 Mar 25;43(8):7. doi: 10.1038/s44318-024-00078-5 (PMC11021551; doi:10.1038/s44318-024-00078-5)
Supplement: Supplementary file 8 — Appendix Figure Source Data [file 44318_2024_78_MOESM8_ESM.zip › Appendix Figure/Appendix Figure S5/S5C/S5C.xlsx]

## Sheet: S5 C
	Claudin5+ in CD31+ EC
	Sample name	Percentage
	sGCCtr	80.2915
	sGCCtr	84.4413
	sGCCtr	69.9293
	sGCCtr	65.4004
	sGCCtr	69.9239
	sGCΔPC	86.099
	sGCΔPC	59.0611
	sGCΔPC	73.4272
	sGCΔPC	58.4138
	sGCΔPC	77.1775
