# Supplementary material for: Pericyte signaling via soluble guanylate cyclase shapes the vascular niche and microenvironment of tumors
Source: EMBO J. 2024 Mar 25;43(8):7. doi: 10.1038/s44318-024-00078-5 (PMC11021551; doi:10.1038/s44318-024-00078-5)
Supplement: Supplementary file 8 — Appendix Figure Source Data [file 44318_2024_78_MOESM8_ESM.zip › Appendix Figure/Appendix Figure S5/S5D/S5D.xlsx]

## Sheet: S5 D
	Collagen IV+ in CD31+ EC
	Sample name	Percentage
	sGCCtr	29.2288
	sGCCtr	45.8226
	sGCCtr	51.8337
	sGCCtr	31.6693
	sGCCtr	48.9612
	sGCCtr	50.7631
	sGCΔPC	39.0265
	sGCΔPC	36.9325
	sGCΔPC	40.108
	sGCΔPC	42.7041
	sGCΔPC	39.9481
	sGCΔPC	40.1949
